# Supplementary material for: The emergence of COVID-19 over-concern immediately after the cancelation of the measures adopted by the dynamic zero-COVID policy in China
Source: Front Public Health. 2024 Jan 5;11:1319906. doi: 10.3389/fpubh.2023.1319906 (PMC10796473; doi:10.3389/fpubh.2023.1319906)
Supplement: Supplementary file 6 [file Table_6.XLSX]

## Sheet: Sheet1
Number	Demographic data (Part A)	Age	18-21	22-29	30-39	40-49	50-59	Above 60	Gender	Highest Education level	Martial status	Household size	Living with children/elderly	Living with children under 16	Living with children over 16	Living with two or more children	Living with healthy elderly	Living with elderly with poor health	Not living with elderly or children	Employment status	Work/Study condition	Physical Health status (Part B)	Heat all over body	Fatigue	Sore limbs	Chills	Loss of appetite	Fever <38.5℃	Fever ≥ 38.5℃	Cough	Sore throat	Stuffy nose	Runny nose	Coughing up phlegm	Chest tightness	Out of breath	Shortness of breath	Breathing difficulty	Vomiting	Nausea	Diarrhoea	Dizziness	Headache	Drowsiness	Lethargy	Coma	Loss of smell	Loss of taste	None of the symptoms
1		33	0	0	1	0	0	0	2	8	2	1		0	0	0	0	0	1	12	6		0	0	0	0	0	0	0	0	0	0	0	0	0	0	0	0	0	0	0	0	0	1	0	0	0	0	0
2		49	0	0	0	1	0	0	2	5	2	3		0	0	0	0	0	1	3	1		0	0	0	0	0	0	0	0	0	0	0	0	0	0	0	0	0	0	0	0	0	0	0	0	0	0	1
3		22	0	1	0	0	0	0	2	6	1	3		0	0	0	0	0	1	14	1		0	0	0	0	0	0	0	0	1	0	0	0	0	0	0	0	0	0	0	1	0	0	0	0	0	0	0
4		39	0	0	1	0	0	0	1	7	2	3		1	0	0	0	1	0	3	1		0	1	0	1	1	0	1	1	1	1	1	1	1	1	0	1	0	0	0	0	0	0	0	0	1	1	0
5		24	0	1	0	0	0	0	2	6	1	1		0	0	0	0	0	1	14	5		1	1	1	1	1	0	1	1	1	1	1	1	0	0	0	1	0	0	1	1	1	1	1	1	0	1	0
6		27	0	1	0	0	0	0	1	6	1	3		0	0	0	0	0	1	1	4		0	0	0	0	1	0	1	1	1	0	1	0	0	0	0	0	0	0	0	0	0	0	0	0	0	0	0
7		29	0	1	0	0	0	0	2	7	1	1		0	0	0	0	0	1	14	1		0	1	1	1	0	0	0	1	1	1	1	1	0	0	0	0	0	0	0	0	1	0	0	0	0	0	0
8		29	0	1	0	0	0	0	2	6	2	2		0	0	0	0	0	1	17	3		1	1	1	1	1	0	1	1	1	1	1	1	1	0	0	1	0	1	0	1	0	1	1	0	0	0	0
9		29	0	1	0	0	0	0	2	6	2	2		0	0	0	0	0	1	17	3		1	1	1	1	1	0	1	1	1	1	1	1	1	0	0	1	0	1	0	1	0	1	1	0	0	0	0
10		39	0	0	1	0	0	0	1	6	2	2		0	0	0	0	0	1	7	1		1	1	1	1	0	1	0	1	0	0	0	1	0	0	0	0	0	0	0	1	0	0	0	0	0	0	0
11		34	0	0	1	0	0	0	2	7	3	3		1	0	0	0	1	0	5	1		1	1	1	1	0	0	1	1	1	1	1	1	1	0	1	0	0	0	0	1	0	0	0	0	1	1	0
12		31	0	0	1	0	0	0	2	5	1	1		0	0	0	0	0	1	17	1		1	1	1	0	0	0	1	1	1	1	1	0	0	0	0	0	0	1	0	1	0	0	0	0	1	0	0
13		40	0	0	0	1	0	0	1	7	2	3		1	0	0	0	0	0	4	1		1	0	1	0	0	0	0	0	0	0	0	0	0	0	0	0	0	0	0	0	1	0	0	0	0	0	0
14		18	1	0	0	0	0	0	1	3	1	3		0	0	0	1	0	0	1	1		0	0	0	0	0	0	0	0	0	1	0	0	0	0	0	0	0	0	0	0	0	0	0	0	0	0	0
15		39	0	0	1	0	0	0	2	6	2	2		1	0	0	0	0	0	13	9		1	1	0	0	1	0	1	1	0	1	1	1	1	1	0	0	0	0	0	0	0	1	0	0	0	0	0
16		29	0	1	0	0	0	0	2	7	1	1		0	0	0	0	0	1	5	1		1	1	1	1	1	1	0	1	1	1	1	1	1	1	1	1	1	1	1	1	1	1	1	1	0	0	0
17		39	0	0	1	0	0	0	2	7	3	3		1	0	0	1	0	0	5	3		0	0	0	0	0	0	0	0	0	0	0	0	0	0	0	0	0	0	0	0	0	0	0	0	0	0	1
18		32	0	0	1	0	0	0	2	7	1	1		0	0	0	0	0	1	14	1		1	1	0	0	0	0	1	1	1	1	0	1	0	0	0	0	0	0	0	1	1	0	0	0	0	0	0
19		40	0	0	0	1	0	0	2	5	2	2		1	0	0	0	0	0	3	1		1	1	1	1	1	0	1	1	0	1	1	1	1	1	1	0	1	1	0	1	1	1	0	0	0	1	0
20		48	0	0	0	1	0	0	2	6	2	2		0	1	0	0	1	0	4	3		0	1	0	0	1	0	0	1	1	1	0	0	1	0	1	0	0	0	0	0	0	0	0	0	0	0	0
21		48	0	0	0	1	0	0	2	6	2	3		1	0	0	1	0	0	3	1		0	0	1	1	1	1	0	1	1	1	0	1	0	1	0	0	0	0	0	0	0	0	0	0	1	1	0
22		31	0	0	1	0	0	0	1	6	2	2		0	0	0	0	0	1	7	3		1	1	1	1	1	1	1	0	1	1	0	1	0	0	0	0	0	0	1	1	1	0	0	0	0	1	0
23		28	0	1	0	0	0	0	2	7	1	1		0	0	0	0	0	1	5	1		0	0	0	0	0	0	0	0	0	0	0	0	0	0	0	0	0	0	0	0	0	0	0	0	0	0	1
24		51	0	0	0	0	1	0	1	8	2	3		1	0	0	0	0	0	5	3		0	0	0	0	0	0	0	0	0	0	0	0	1	0	0	0	0	0	0	0	0	0	0	0	0	0	0
25		21	1	0	0	0	0	0	1	6	1	2		0	0	0	1	0	0	12	6		1	1	1	1	1	0	1	1	1	1	1	1	0	0	0	0	1	0	1	0	1	0	1	0	0	0	0
26		42	0	0	0	1	0	0	2	6	1	2		1	0	0	0	0	0	5	9		1	1	1	0	0	1	0	1	1	0	0	1	0	0	0	0	0	0	0	1	1	0	0	0	0	0	0
27		43	0	0	0	1	0	0	1	6	3	1		0	0	0	0	0	1	4	1		0	0	0	0	0	0	0	0	0	0	0	0	0	0	0	0	0	0	0	0	0	0	0	0	0	0	1
28		40	0	0	0	1	0	0	1	7	2	3		1	0	1	1	0	0	14	1		1	1	1	1	0	0	1	1	1	1	0	1	1	0	0	0	0	0	0	0	0	0	0	0	0	0	0
29		60	0	0	0	0	0	1	2	6	2	3		0	1	0	1	0	0	14	5		1	1	1	1	1	1	0	1	1	1	0	1	0	0	0	0	0	0	1	0	1	0	0	0	0	1	0
30		33	0	0	1	0	0	0	1	8	2	3		0	0	0	1	0	0	4	1		0	0	0	0	0	0	0	0	0	0	0	0	0	0	0	0	0	0	0	1	0	0	0	0	0	0	0
31		32	0	0	1	0	0	0	2	6	1	1		0	0	0	0	0	1	14	1		0	0	0	0	0	0	0	1	1	0	0	1	0	0	0	0	0	0	0	0	0	0	0	0	0	0	0
32		27	0	1	0	0	0	0	2	5	2	2		0	1	0	0	0	0	11	4		0	0	0	1	0	0	1	0	0	0	0	1	0	0	0	0	0	0	1	0	0	0	0	0	1	0	0
33		47	0	0	0	1	0	0	2	6	2	2		1	0	0	0	0	0	3	9		0	0	0	0	0	0	0	0	0	0	0	0	0	0	0	0	0	0	0	0	0	0	0	0	0	0	1
34		38	0	0	1	0	0	0	2	5	2	3		1	0	0	0	0	0	7	3		0	1	1	0	1	0	0	1	1	1	1	1	0	1	1	0	1	0	0	0	0	1	0	0	1	1	0
35		40	0	0	0	1	0	0	2	8	2	3		1	0	0	1	0	0	4	3		0	0	0	0	1	1	0	1	0	1	0	0	0	0	0	0	0	0	1	0	0	0	0	0	0	0	0
36		44	0	0	0	1	0	0	2	6	3	3		1	0	0	1	0	0	16	4		0	1	0	0	0	0	0	1	0	1	0	1	0	0	0	0	0	0	0	0	0	0	0	0	0	0	0
37		24	0	1	0	0	0	0	2	6	1	1		0	0	0	0	0	1	14	1		0	0	0	1	0	0	0	0	1	0	0	0	0	0	0	0	0	1	0	0	0	0	0	0	0	0	0
38		22	0	1	0	0	0	0	2	6	1	1		0	0	0	0	0	1	7	1		0	0	0	0	0	0	0	0	0	0	0	0	0	0	0	0	0	0	0	0	0	0	0	0	0	0	1
39		57	0	0	0	0	1	0	2	5	3	1		0	0	0	0	0	1	2	9		1	0	0	1	0	1	0	0	0	0	0	1	0	0	0	0	0	0	0	0	0	0	0	0	0	0	0
40		27	0	1	0	0	0	0	2	6	1	2		0	0	0	0	0	1	14	1		1	0	0	0	0	1	0	1	0	0	0	0	0	0	0	0	0	0	0	0	0	0	0	0	0	0	0
41		51	0	0	0	0	1	0	1	7	2	3		1	0	0	0	0	0	5	3		0	0	0	0	0	0	0	0	0	0	0	0	0	0	0	0	0	0	0	0	0	0	0	0	0	0	1
42		42	0	0	0	1	0	0	2	7	2	3		1	0	0	0	0	0	13	9		0	1	0	0	0	0	0	0	0	0	0	0	0	0	0	0	0	0	0	1	0	1	0	0	0	0	0
43		27	0	1	0	0	0	0	1	6	1	2		0	0	1	0	0	0	4	1		1	1	1	1	1	1	0	0	0	0	0	0	0	0	0	0	0	0	0	0	0	0	0	0	0	0	0
44		46	0	0	0	1	0	0	1	7	2	3		1	0	0	0	0	0	4	1		1	1	1	1	1	0	1	1	1	1	1	1	1	1	1	0	0	0	1	1	0	0	0	0	0	0	0
45		28	0	1	0	0	0	0	2	7	2	1		0	0	0	0	0	1	5	1		1	1	1	1	1	0	0	1	0	1	0	1	0	0	0	0	0	0	1	0	0	1	0	0	0	1	0
46		53	0	0	0	0	1	0	1	6	2	3		0	1	0	0	0	0	4	1		1	1	1	1	0	1	0	1	1	0	0	0	0	0	0	0	0	0	0	0	0	0	0	0	0	0	0
47		42	0	0	0	1	0	0	2	7	2	3		1	0	0	1	0	0	6	3		0	1	1	1	0	1	0	0	0	1	1	1	1	1	1	0	0	0	0	0	0	1	0	0	0	0	0
48		29	0	1	0	0	0	0	2	7	1	1		0	0	0	0	0	1	5	3		1	1	0	1	1	0	1	1	1	1	1	1	0	0	0	0	0	0	0	0	0	0	0	0	0	1	0
49		58	0	0	0	0	1	0	1	7	2	2		0	0	0	0	0	1	5	3		0	0	0	0	0	0	0	0	0	0	0	0	0	0	0	0	0	0	1	0	1	0	0	0	0	0	0
50		42	0	0	0	1	0	0	1	6	2	4		1	0	1	1	0	0	16	1		0	1	0	0	0	0	0	0	0	1	0	0	0	0	0	0	0	0	0	0	0	0	0	0	0	0	0
51		55	0	0	0	0	1	0	1	6	2	2		0	0	0	0	0	1	5	1		0	0	0	1	0	0	1	0	1	0	0	0	0	0	0	0	0	0	1	0	0	0	0	0	1	1	0
52		55	0	0	0	0	1	0	2	7	2	2		0	0	0	0	0	1	5	1		1	1	1	1	1	1	0	1	1	1	0	1	1	0	1	0	0	0	1	1	1	1	0	0	1	0	0
53		26	0	1	0	0	0	0	1	6	1	2		0	0	0	0	0	1	5	1		0	0	0	0	0	0	0	0	0	0	0	0	0	0	0	0	0	0	0	0	0	0	0	0	0	0	1
54		27	0	1	0	0	0	0	2	5	1	3		0	0	0	1	0	0	17	3		0	1	0	0	0	0	0	0	0	0	1	1	0	0	0	0	0	0	0	0	0	0	0	0	0	0	0
55		26	0	1	0	0	0	0	2	6	1	3		0	0	0	0	0	1	17	3		0	0	0	1	1	0	1	1	1	1	0	0	0	0	0	0	0	1	0	0	0	0	0	0	0	0	0
56		40	0	0	0	1	0	0	1	6	2	3		1	0	0	0	0	0	4	1		0	1	0	0	0	1	0	1	0	1	0	1	0	0	0	0	0	0	0	0	0	0	0	0	0	0	0
57		23	0	1	0	0	0	0	1	6	1	1		0	0	0	0	0	1	17	1		0	0	0	0	0	0	0	0	0	0	0	0	0	0	0	0	0	0	0	0	0	0	0	0	0	0	1
58		38	0	0	1	0	0	0	1	6	2	3		1	0	0	0	0	0	4	1		0	0	0	0	0	0	0	0	0	0	0	0	0	0	0	0	0	0	0	0	0	0	0	0	0	0	1
59		68	0	0	0	0	0	1	1	5	2	2		0	0	0	1	0	0	2	9		0	0	0	0	0	0	0	0	0	0	0	0	0	0	0	0	0	0	0	0	0	0	0	0	0	0	1
60		32	0	0	1	0	0	0	1	6	1	2		0	0	0	0	0	1	5	9		1	1	1	1	1	0	1	1	1	1	1	1	0	0	0	0	0	0	1	0	1	0	0	0	0	0	0
61		35	0	0	1	0	0	0	2	6	2	3		1	0	0	0	0	0	17	3		0	0	0	0	0	0	0	0	1	1	1	0	0	0	0	0	0	0	0	0	0	0	0	0	0	0	0
62		23	0	1	0	0	0	0	2	6	1	1		0	0	0	0	0	1	7	1		0	1	0	0	1	1	0	1	1	1	1	1	0	0	0	0	0	1	0	1	0	1	1	1	1	0	0
63		26	0	1	0	0	0	0	1	4	2	2		0	0	0	0	0	1	6	1		1	1	1	0	0	0	0	1	1	1	1	1	0	0	0	0	0	0	0	1	0	1	1	0	1	0	0
64		34	0	0	1	0	0	0	2	7	2	3		1	0	0	0	0	0	4	1		0	1	1	0	0	1	0	1	1	1	0	1	0	0	0	1	0	0	0	0	0	0	0	0	0	1	0
65		43	0	0	0	1	0	0	2	8	2	3		1	0	0	0	0	0	4	1		0	0	0	0	0	0	0	0	0	0	0	0	0	0	0	0	0	0	0	0	0	0	0	0	0	0	1
66		58	0	0	0	0	1	0	1	7	2	3		0	1	0	0	0	0	4	1		0	0	0	0	0	0	0	0	0	0	0	0	0	0	0	0	0	0	0	0	0	0	0	0	0	0	1
67		34	0	0	1	0	0	0	1	5	2	1		0	0	1	0	1	0	5	2		1	1	1	1	1	0	0	1	0	1	0	0	0	0	0	0	0	0	0	0	0	0	1	0	0	0	0
68		45	0	0	0	1	0	0	1	5	2	3		1	0	0	0	0	0	17	1		0	0	0	0	0	0	0	0	0	0	0	0	0	0	0	0	0	0	0	0	0	0	0	0	0	0	1
69		29	0	1	0	0	0	0	2	7	1	2		0	0	0	0	0	1	3	3		0	0	0	0	0	0	0	0	0	0	0	0	0	0	0	0	0	0	0	0	0	0	0	0	0	0	1
70		46	0	0	0	1	0	0	2	7	2	3		0	1	0	0	0	0	4	3		1	1	0	1	0	1	0	1	1	0	0	0	0	1	1	1	1	1	0	0	0	0	0	0	0	1	0
71		18	1	0	0	0	0	0	1	5	2	3		0	0	1	0	0	0	3	1		1	1	1	1	1	1	0	1	1	0	0	0	0	0	0	0	0	0	0	0	0	0	0	0	0	0	0
72		41	0	0	0	1	0	0	2	7	2	3		1	0	0	0	0	0	4	1		1	1	1	1	1	0	1	1	1	1	1	1	1	0	1	0	1	0	1	1	0	1	0	0	0	0	0
73		43	0	0	0	1	0	0	2	7	3	2		1	0	0	0	0	0	4	1		0	0	0	1	0	0	0	1	1	0	0	0	1	1	0	0	0	0	0	0	0	0	0	0	0	0	0
74		36	0	0	1	0	0	0	1	6	2	3		1	0	0	0	0	0	5	1		1	0	1	0	0	0	1	0	1	1	0	0	0	0	0	0	0	0	0	0	0	0	0	0	0	0	0
75		27	0	1	0	0	0	0	1	5	1	2		0	0	0	0	0	1	7	2		1	0	0	0	0	1	0	1	0	1	1	0	0	0	0	0	0	0	0	0	0	0	0	0	0	0	0
76		28	0	1	0	0	0	0	2	6	2	2		0	0	0	0	0	1	4	1		1	1	1	1	0	0	0	0	1	0	0	0	0	0	0	0	0	0	0	1	1	1	0	0	0	0	0
77		25	0	1	0	0	0	0	1	5	2	3		0	0	0	1	0	0	5	1		1	0	1	0	0	0	0	0	0	0	0	0	0	0	0	0	0	0	0	0	0	0	0	0	1	0	0
78		40	0	0	0	1	0	0	1	8	2	3		1	0	0	1	1	0	4	1		0	0	0	0	0	0	0	0	0	0	0	0	0	0	0	0	0	0	0	0	0	0	0	0	0	0	1
79		41	0	0	0	1	0	0	2	6	2	3		1	0	0	1	0	0	3	9		1	1	0	1	0	0	1	1	0	1	1	0	0	0	0	0	0	0	0	0	0	0	0	0	1	1	0
80		40	0	0	0	1	0	0	1	8	2	3		1	0	0	1	1	0	4	1		0	0	0	0	0	0	0	0	0	0	0	0	0	0	0	0	0	0	0	0	0	0	0	0	0	0	1
81		40	0	0	0	1	0	0	1	8	2	3		1	0	0	1	1	0	4	1		0	0	0	0	0	0	0	0	0	0	0	0	0	0	0	0	0	0	0	0	0	0	0	0	0	0	1
82		31	0	0	1	0	0	0	2	7	2	3		1	0	0	1	0	0	6	1		1	1	1	1	0	0	1	1	1	0	1	1	0	0	0	1	0	0	0	0	1	1	0	0	0	0	0
83		31	0	0	1	0	0	0	1	6	1	1		0	0	0	0	0	1	3	3		0	0	0	0	0	1	0	1	0	0	0	0	0	0	0	0	0	0	0	0	0	0	0	0	0	0	0
84		28	0	1	0	0	0	0	1	6	1	1		0	0	0	0	0	1	7	1		0	0	0	0	0	0	0	0	0	0	0	0	0	0	0	0	0	0	0	0	0	0	0	0	0	0	1
85		35	0	0	1	0	0	0	2	6	2	3		0	0	0	1	0	0	3	3		0	0	0	0	0	0	0	1	0	1	0	0	0	0	0	0	0	0	0	0	0	0	0	0	0	0	0
86		21	1	0	0	0	0	0	1	8	2	3		1	0	0	0	0	0	3	1		0	0	0	0	0	0	0	0	0	0	0	0	0	0	0	0	0	0	0	0	0	0	0	0	0	0	1
87		21	1	0	0	0	0	0	1	8	2	3		1	0	0	0	0	0	3	1		0	0	0	0	0	0	0	0	0	0	0	0	0	0	0	0	0	0	0	0	0	0	0	0	0	0	1
88		40	0	0	0	1	0	0	2	6	2	4		0	0	1	1	0	0	3	1		0	1	0	0	0	0	0	1	0	1	0	0	0	0	0	0	0	0	0	0	1	0	0	0	0	0	0
89		26	0	1	0	0	0	0	1	6	1	2		0	0	0	0	0	1	7	3		0	1	1	0	1	0	1	1	1	1	1	1	1	1	0	0	0	1	1	0	1	0	0	0	1	1	0
90		26	0	1	0	0	0	0	2	5	2	2		0	0	0	0	0	1	1	9		0	0	0	0	0	0	0	0	0	0	0	0	0	0	0	0	0	0	0	0	0	0	0	0	0	0	1
91		25	0	1	0	0	0	0	1	6	2	3		1	0	0	0	0	0	17	1		1	0	1	1	1	0	1	1	1	1	1	1	0	0	0	0	0	0	0	1	1	1	0	0	1	1	0
92		38	0	0	1	0	0	0	2	6	2	3		1	0	0	0	1	0	17	3		0	0	0	1	1	1	0	1	1	1	1	0	0	0	0	0	0	1	0	1	0	0	0	0	0	0	0
93		30	0	0	1	0	0	0	2	6	1	2		0	0	0	1	0	0	5	1		0	0	0	0	0	0	0	0	0	0	0	0	0	0	0	0	0	0	0	0	0	0	0	0	0	0	1
94		31	0	0	1	0	0	0	1	8	2	2		1	0	0	0	0	0	5	1		0	0	0	0	0	0	0	0	0	0	0	0	0	0	0	0	0	0	0	0	0	0	0	0	0	0	1
95		68	0	0	0	0	0	1	1	5	2	2		0	0	0	1	0	1	2	9		0	0	0	0	0	0	0	0	0	0	0	0	0	0	0	0	0	0	0	0	0	0	0	0	0	0	1
96		36	0	0	1	0	0	0	1	6	2	2		1	0	0	0	0	0	5	1		0	0	0	0	0	1	0	1	0	1	0	1	0	0	0	0	0	0	0	0	0	0	0	0	0	0	0
97		46	0	0	0	1	0	0	2	6	2	3		1	0	0	0	0	0	17	3		0	0	0	0	0	0	0	0	0	0	0	0	0	0	0	0	0	0	0	0	0	0	0	0	0	0	1
98		68	0	0	0	0	0	1	1	5	2	2		0	0	0	1	0	1	2	9		0	0	0	0	0	0	0	0	0	0	0	0	0	0	0	0	0	0	0	0	0	0	0	0	0	0	1
99		40	0	0	0	1	0	0	2	8	2	3		1	0	0	1	0	0	4	5		1	1	1	1	0	0	1	1	0	0	0	1	0	0	0	0	0	0	0	0	0	0	0	0	0	1	0
100		32	0	0	1	0	0	0	1	5	2	2		0	0	0	0	0	1	6	1		0	1	0	0	0	0	0	1	0	0	0	0	0	0	0	0	0	0	0	0	0	0	0	0	0	0	0
101		47	0	0	0	1	0	0	1	8	2	1		0	0	0	0	0	1	4	1		1	1	1	0	1	0	1	1	1	0	0	0	0	0	0	0	0	0	0	0	0	0	0	0	1	0	0
102		28	0	1	0	0	0	0	1	4	1	3		0	0	0	0	0	1	5	1		1	0	0	1	1	0	1	1	1	1	1	1	0	0	0	0	0	0	0	0	0	1	0	0	0	0	0
103		36	0	0	1	0	0	0	2	7	2	3		1	0	0	0	0	0	4	1		0	0	0	0	0	0	0	0	0	0	0	0	0	0	0	0	0	0	0	0	0	0	0	0	0	0	1
104		30	0	0	1	0	0	0	1	7	2	3		0	0	0	1	0	0	11	1		1	1	0	0	0	0	1	0	0	0	0	0	0	0	0	0	0	0	0	0	0	0	0	0	0	0	0
105		30	0	0	1	0	0	0	1	7	2	3		0	0	0	1	0	0	11	1		1	1	0	0	0	0	1	0	0	0	0	0	0	0	0	0	0	0	0	0	0	0	0	0	0	0	0
106		46	0	0	0	1	0	0	2	6	4	3		0	1	0	1	0	0	3	3		1	1	1	1	0	1	0	1	1	1	1	1	0	0	0	0	0	0	0	1	0	1	0	0	0	0	0
107		40	0	0	0	1	0	0	1	8	3	3		0	0	0	1	0	0	1	1		1	1	1	1	1	1	0	0	0	0	0	0	0	0	0	0	0	0	0	0	0	0	0	0	0	0	0
108		34	0	0	1	0	0	0	1	4	2	1		0	0	0	0	0	1	3	9		0	0	0	0	0	0	0	0	0	0	0	0	0	0	0	0	0	0	0	0	0	0	0	0	0	0	1
109		28	0	1	0	0	0	0	2	5	1	3		0	0	0	1	0	0	1	9		0	0	0	0	0	0	0	0	0	0	0	0	0	0	0	0	0	0	0	0	0	0	0	0	0	0	1
110		32	0	0	1	0	0	0	2	6	2	3		0	0	0	1	0	0	17	3		0	0	0	0	0	0	0	1	0	1	0	1	1	0	0	0	0	0	0	0	0	0	0	0	0	0	0
111		29	0	1	0	0	0	0	2	4	2	3		1	0	0	0	0	0	3	9		0	0	1	0	0	0	1	1	0	0	0	1	0	0	0	0	0	0	0	0	0	0	0	0	0	0	0
112		31	0	0	1	0	0	0	1	7	2	3		1	0	0	0	0	0	5	1		1	1	0	1	1	0	1	1	0	1	0	1	0	0	0	0	1	1	1	1	0	0	0	0	0	1	0
113		31	0	0	1	0	0	0	1	8	2	2		1	0	0	0	0	0	5	1		0	0	0	0	0	0	0	0	0	0	0	0	0	0	0	0	0	0	0	0	0	0	0	0	0	0	1
114		37	0	0	1	0	0	0	2	6	2	3		1	0	0	0	0	0	7	1		1	1	1	1	1	0	1	1	1	1	1	1	0	0	0	0	0	0	0	0	0	0	0	0	0	0	0
115		41	0	0	0	1	0	0	2	7	2	3		0	0	0	1	0	0	5	1		0	0	0	0	0	0	0	0	0	0	0	0	0	0	0	0	0	0	0	0	0	0	0	0	0	0	1
116		60	0	0	0	0	0	1	1	4	2	2		0	1	0	0	0	0	2	9		0	0	0	0	0	0	0	0	0	0	0	1	0	0	0	0	0	0	0	0	0	0	0	0	0	0	0
117		32	0	0	1	0	0	0	2	6	2	3		1	0	0	0	0	0	5	3		0	0	0	0	0	0	0	0	0	0	0	0	0	0	0	0	0	0	0	0	0	0	0	0	0	0	1
118		26	0	1	0	0	0	0	1	5	1	2		0	1	0	0	0	0	4	3		0	0	1	0	0	0	1	1	0	0	0	0	0	1	0	0	0	0	0	0	0	0	0	0	0	0	0
119		38	0	0	1	0	0	0	2	6	2	3		1	0	1	0	0	0	13	9		0	0	0	0	0	0	0	0	0	0	0	0	0	0	0	0	0	0	0	0	0	0	0	0	0	0	1
120		31	0	0	1	0	0	0	2	7	1	2		0	0	0	0	0	1	5	1		1	1	1	1	1	0	1	1	1	1	1	1	0	0	1	0	0	0	0	1	0	0	0	0	0	0	0
121		28	0	1	0	0	0	0	2	7	2	3		0	0	0	1	0	0	4	3		0	0	1	0	0	0	1	0	0	1	1	1	0	0	1	0	0	0	0	0	1	0	1	0	0	0	0
122		31	0	0	1	0	0	0	1	6	2	3		1	0	0	1	0	0	3	3		1	1	1	1	0	0	1	0	1	1	0	0	1	0	0	0	0	0	0	0	1	0	0	0	0	0	0
123		32	0	0	1	0	0	0	2	5	2	2		0	0	1	0	0	0	7	1		0	1	0	0	0	0	0	1	0	0	0	1	0	0	0	0	0	0	0	0	0	0	0	0	0	0	0
124		73	0	0	0	0	0	1	2	4	3	2		0	1	0	0	0	0	2	9		0	0	0	0	0	0	0	1	1	0	0	0	0	0	0	0	0	0	0	0	0	0	0	0	0	0	0
125		31	0	0	1	0	0	0	1	6	1	3		0	0	0	1	0	0	4	1		1	1	0	1	1	1	0	0	1	0	1	1	0	0	0	0	0	1	0	0	0	1	0	0	1	1	0
126		32	0	0	1	0	0	0	2	7	2	3		1	0	0	0	0	0	3	3		1	1	1	1	1	0	1	0	1	0	0	1	1	0	0	0	0	0	0	0	0	1	0	0	0	0	0
127		45	0	0	0	1	0	0	2	6	2	3		1	0	0	0	0	0	17	3		1	1	1	1	0	0	1	1	1	1	1	1	0	0	0	0	1	0	0	0	0	0	0	0	0	0	0
128		31	0	0	1	0	0	0	2	7	1	1		0	0	0	0	0	1	14	1		1	1	1	1	1	0	1	1	1	1	1	1	0	0	0	0	0	1	0	0	0	0	0	0	0	0	0
129		39	0	0	1	0	0	0	1	8	2	4		1	0	1	1	1	0	5	1		0	1	1	0	0	1	0	1	0	0	1	0	0	0	0	0	0	0	0	0	0	0	0	0	0	1	0
130		43	0	0	0	1	0	0	2	8	3	2		1	0	0	0	0	0	14	1		1	1	1	1	1	0	1	1	1	1	1	1	1	0	0	0	0	0	0	1	1	0	0	0	0	0	0
131		40	0	0	0	1	0	0	2	4	2	3		0	1	0	0	0	0	3	2		0	1	0	0	0	0	0	1	1	0	0	0	0	0	0	0	0	0	0	0	0	0	0	0	0	0	0
132		46	0	0	0	1	0	0	1	7	3	3		1	0	1	1	0	0	3	3		1	1	0	0	0	0	0	1	0	1	1	0	0	0	0	0	0	0	0	0	0	1	0	0	0	0	0
133		35	0	0	1	0	0	0	2	7	2	3		0	0	1	0	0	0	4	3		1	1	1	1	1	0	1	1	0	1	1	1	0	0	0	0	0	0	1	0	1	1	0	0	0	0	0
134		38	0	0	1	0	0	0	2	7	2	3		1	0	0	1	0	0	7	1		1	0	1	1	0	0	1	1	1	1	1	0	1	0	0	0	0	0	0	0	0	0	0	0	0	0	0
135		35	0	0	1	0	0	0	1	6	1	1		0	0	0	0	0	1	1	9		1	0	0	0	0	0	1	0	1	0	0	0	0	0	1	0	0	0	0	0	0	0	0	0	0	0	0
136		40	0	0	0	1	0	0	1	7	2	3		1	0	1	0	0	0	4	1		1	1	1	0	1	0	1	1	1	1	1	1	1	0	0	0	1	0	0	0	1	0	1	0	1	0	0
137		53	0	0	0	0	1	0	2	6	4	1		0	0	0	0	0	1	2	9		0	1	0	0	0	1	0	1	0	1	0	1	0	0	0	0	0	0	0	0	0	0	0	0	0	0	0
138		32	0	0	1	0	0	0	2	7	1	3		0	0	0	1	0	0	14	1		0	1	0	0	0	0	1	1	0	1	1	1	0	0	0	0	1	1	1	0	0	0	0	0	1	0	0
139		37	0	0	1	0	0	0	2	6	2	3		1	0	0	1	0	0	4	1		0	0	0	0	0	1	0	1	0	0	0	1	0	0	0	0	0	0	1	0	0	1	0	0	1	1	0
140		29	0	1	0	0	0	0	2	6	1	1		0	0	0	0	0	1	17	1		0	0	0	0	0	0	0	0	0	0	0	0	0	0	0	0	0	0	0	0	0	0	0	0	0	0	1
141		22	0	1	0	0	0	0	2	5	1	3		0	0	0	0	0	1	14	1		1	1	1	1	1	1	1	1	1	1	1	1	1	0	0	0	1	1	0	1	1	0	1	0	1	1	0
142		30	0	0	1	0	0	0	2	6	1	1		0	0	0	0	0	1	7	1		0	0	0	1	0	0	0	0	1	0	0	1	0	0	0	0	0	0	0	0	0	0	0	0	0	0	0
143		31	0	0	1	0	0	0	1	3	2	2		0	0	0	1	0	0	5	2		1	1	1	0	0	0	1	0	0	0	0	0	0	0	0	0	0	0	0	1	0	0	0	0	0	0	0
144		29	0	1	0	0	0	0	2	4	2	3		1	0	0	1	0	0	13	9		0	0	0	0	0	0	0	1	0	0	0	1	0	0	0	0	0	0	0	0	0	0	0	0	1	1	0
145		34	0	0	1	0	0	0	2	7	2	3		0	0	0	0	1	0	17	1		1	1	0	1	0	0	1	1	1	1	1	1	0	0	0	0	0	0	0	1	0	1	0	0	0	0	0
146		45	0	0	0	1	0	0	2	8	2	2		0	0	0	0	0	1	5	3		0	0	1	1	0	0	0	1	1	1	0	0	0	0	0	0	0	0	0	0	0	0	0	0	0	0	0
147		36	0	0	1	0	0	0	2	6	1	2		0	0	0	1	0	0	1	9		0	0	0	0	0	0	0	0	0	0	0	0	0	0	0	0	0	0	0	0	0	0	0	0	0	0	1
148		40	0	0	0	1	0	0	2	7	1	2		0	0	0	0	0	1	7	1		0	0	0	0	0	0	0	1	1	1	1	1	0	0	0	0	0	0	0	0	0	1	0	0	1	1	0
149		33	0	0	1	0	0	0	2	4	2	3		0	0	1	1	0	0	3	4		0	0	1	1	0	0	0	0	0	0	0	1	0	0	0	0	0	0	0	0	0	0	0	0	0	0	0
150		34	0	0	1	0	0	0	2	6	1	2		0	0	0	0	0	1	5	3		0	0	0	0	0	0	0	0	0	0	0	0	0	0	0	0	0	0	0	0	0	0	0	0	0	0	1
151		43	0	0	0	1	0	0	1	8	2	3		1	0	0	0	0	0	14	1		1	1	1	0	0	0	1	1	1	1	1	1	0	0	0	0	0	0	0	0	1	1	1	0	1	1	0
152		51	0	0	0	0	1	0	2	5	2	3		1	0	0	0	1	0	2	1		1	0	1	0	0	0	1	1	0	1	1	1	0	0	0	0	0	0	1	0	0	0	0	0	0	0	0
153		40	0	0	0	1	0	0	2	6	2	3		1	0	1	1	0	0	17	3		0	0	0	0	0	0	0	0	0	0	0	0	0	0	0	0	0	1	0	1	0	0	0	0	0	0	0
154		42	0	0	0	1	0	0	1	7	2	3		1	0	0	0	0	0	5	3		1	0	0	1	0	0	1	1	0	1	0	0	0	0	0	0	0	0	0	0	0	0	0	0	0	0	0
155		44	0	0	0	1	0	0	2	6	2	3		0	1	0	0	0	0	5	3		1	0	1	0	1	0	1	0	1	0	1	0	1	0	1	0	1	0	0	0	0	0	1	0	1	0	0
156		52	0	0	0	0	1	0	1	5	2	1		0	0	0	0	0	1	5	1		0	1	1	1	1	1	0	1	0	1	1	1	0	0	0	0	0	0	0	0	0	0	0	0	0	1	0
157		34	0	0	1	0	0	0	2	6	2	3		1	0	0	0	0	0	17	1		0	1	1	0	0	0	1	1	0	1	1	1	0	0	0	0	0	0	0	0	0	0	0	0	1	0	0
158		41	0	0	0	1	0	0	1	6	2	3		1	0	0	1	0	0	4	1		1	1	1	1	1	0	1	1	1	1	0	1	0	0	0	0	0	0	0	0	0	0	0	0	1	1	0
159		34	0	0	1	0	0	0	2	6	2	3		1	0	0	0	0	0	4	1		0	1	0	1	0	1	0	0	1	1	1	1	0	0	0	0	0	1	0	0	1	1	0	0	1	1	0
160		32	0	0	1	0	0	0	1	6	2	4		1	0	1	1	0	0	5	1		0	0	0	0	0	0	0	0	0	0	0	0	0	0	0	0	0	0	0	0	0	0	0	0	0	0	1
161		39	0	0	1	0	0	0	2	7	2	3		1	0	0	0	0	0	4	1		1	1	1	1	1	1	0	1	1	1	0	1	0	0	0	0	0	1	0	0	0	0	0	0	0	0	0
162		36	0	0	1	0	0	0	1	4	2	3		1	0	0	0	0	0	4	1		0	0	0	0	0	1	0	0	0	0	0	0	0	0	0	0	0	0	0	0	1	0	1	0	0	0	0
163		32	0	0	1	0	0	0	2	7	1	1		0	0	0	0	0	1	3	3		0	0	0	0	0	0	0	1	1	1	1	0	0	0	0	0	0	0	0	0	0	1	0	0	0	0	0
164		57	0	0	0	0	1	0	1	5	2	2		0	0	0	0	0	1	2	9		1	0	1	1	0	0	0	1	0	1	0	0	0	0	0	0	0	0	0	0	0	0	0	0	0	0	0
165		33	0	0	1	0	0	0	1	6	2	3		1	0	0	0	0	0	5	1		0	0	0	0	0	0	0	0	0	0	0	0	0	0	0	0	0	0	0	0	0	0	0	0	0	0	1
166		48	0	0	0	1	0	0	1	4	2	3		0	1	0	0	0	0	3	9		0	1	0	0	0	0	0	1	0	1	0	0	0	0	0	0	0	0	0	1	0	0	0	0	0	0	0
167		29	0	1	0	0	0	0	2	7	2	3		1	0	1	1	0	0	4	3		0	0	1	0	0	0	0	0	0	0	0	0	0	0	0	0	0	0	0	0	0	0	0	0	0	0	0
168		38	0	0	1	0	0	0	2	7	2	3		1	0	0	1	0	0	5	1		1	1	0	0	1	0	1	1	0	1	1	1	0	0	0	0	1	1	1	1	1	1	0	0	1	0	0
169		63	0	0	0	0	0	1	2	6	4	1		0	0	0	0	0	1	2	9		0	1	0	0	0	1	0	1	0	1	0	1	0	0	1	0	0	0	0	0	0	0	0	0	1	0	0
170		38	0	0	1	0	0	0	2	7	2	3		1	0	0	0	0	0	4	3		1	0	1	0	0	1	0	1	1	1	1	1	0	0	0	0	0	0	0	0	0	0	0	0	0	0	0
171		38	0	0	1	0	0	0	2	5	1	2		0	0	0	0	0	1	6	3		0	0	0	1	0	0	0	0	0	0	1	0	0	1	0	0	0	0	0	0	1	0	0	0	0	0	0
172		38	0	0	1	0	0	0	2	8	2	3		1	0	0	1	0	0	5	3		1	1	0	0	0	0	1	1	1	1	1	1	0	1	0	0	1	0	1	0	0	0	0	0	0	0	0
173		65	0	0	0	0	0	1	2	4	4	3		1	0	0	0	0	0	2	9		0	0	0	0	0	0	1	0	0	0	1	0	0	0	0	0	0	0	0	0	0	0	0	0	0	0	0
174		43	0	0	0	1	0	0	2	6	2	3		1	0	0	1	0	0	6	1		0	0	1	0	1	0	0	1	0	1	0	0	0	0	0	0	0	0	0	0	0	0	0	0	1	0	0
175		37	0	0	1	0	0	0	2	7	2	3		1	0	1	1	0	0	3	3		0	0	1	0	0	0	0	1	0	0	0	1	0	0	0	0	0	0	1	1	0	1	0	0	0	1	0
176		35	0	0	1	0	0	0	2	6	2	3		1	0	0	1	0	0	4	3		0	1	0	0	1	1	0	1	0	1	0	1	0	0	0	0	0	0	0	0	0	1	0	0	0	1	0
177		50	0	0	0	0	1	0	1	8	2	2		0	0	0	0	0	1	17	9		0	0	0	0	0	0	1	1	1	1	0	1	0	0	0	0	0	0	0	0	0	0	0	0	0	0	0
178		40	0	0	0	1	0	0	2	6	2	3		1	0	0	0	0	0	5	1		0	0	0	0	0	0	0	0	0	0	0	0	0	0	0	0	0	0	0	0	0	0	0	0	0	0	1
179		38	0	0	1	0	0	0	1	6	1	1		0	0	0	0	0	1	3	3		0	1	0	0	0	0	0	0	0	0	0	0	0	0	0	0	0	0	0	0	0	1	0	0	0	0	0
180		29	0	1	0	0	0	0	2	6	2	3		1	0	0	1	1	0	3	9		0	0	0	0	0	0	0	0	0	0	0	0	0	0	0	0	0	0	0	0	0	0	0	0	0	0	1
181		28	0	1	0	0	0	0	1	5	1	3		0	0	0	0	0	1	17	1		0	0	0	0	0	0	0	1	0	1	0	1	0	0	0	0	0	0	0	0	0	0	0	0	1	1	0
182		28	0	1	0	0	0	0	1	4	2	3		1	0	0	1	0	0	17	2		1	0	1	0	0	0	1	1	1	1	0	1	0	0	0	0	0	0	0	0	0	1	0	0	0	0	0
183		32	0	0	1	0	0	0	1	7	3	1		0	0	0	0	0	1	3	4		0	0	0	0	0	0	0	0	0	1	0	1	0	0	1	0	1	0	0	0	0	0	0	0	0	0	0
184		35	0	0	1	0	0	0	1	6	2	3		1	0	0	1	0	0	4	1		0	0	1	1	0	0	1	1	1	0	0	1	0	0	0	0	0	0	0	0	0	0	0	0	0	1	0
185		57	0	0	0	0	1	0	2	6	2	2		0	0	0	0	0	1	2	9		1	1	1	1	1	1	0	1	1	1	1	1	1	0	0	0	0	0	0	1	0	0	0	0	1	0	0
186		40	0	0	0	1	0	0	2	6	2	3		1	0	1	0	1	0	13	9		1	1	1	0	1	1	0	0	1	0	1	0	0	0	0	0	0	0	0	0	0	0	0	0	1	1	0
187		53	0	0	0	0	1	0	2	6	2	3		0	0	0	0	1	0	14	1		0	1	1	1	0	1	0	1	0	1	0	1	0	0	0	0	0	0	0	0	0	0	0	0	0	0	0
188		39	0	0	1	0	0	0	1	1	2	3		1	1	1	1	0	0	7	5		0	0	0	0	0	0	0	0	0	1	0	0	0	0	0	0	0	0	0	0	0	0	0	0	0	0	0
189		55	0	0	0	0	1	0	2	4	3	2		0	0	0	1	0	0	2	9		0	0	1	0	0	0	0	0	0	1	0	0	0	0	0	0	0	0	0	0	0	0	0	0	0	0	0
190		20	1	0	0	0	0	0	1	6	1	2		0	0	0	0	0	1	6	1		1	0	0	0	0	0	0	0	0	0	0	0	0	0	0	0	0	1	0	1	0	1	0	1	0	0	0
191		27	0	1	0	0	0	0	2	5	2	3		0	1	0	0	0	0	4	2		0	0	0	0	0	1	0	0	0	1	0	0	0	0	1	1	0	0	0	0	0	0	0	0	0	0	0
192		25	0	1	0	0	0	0	1	5	1	2		0	0	0	0	0	1	4	1		1	0	1	0	0	0	1	0	0	0	0	0	0	0	0	0	0	0	0	0	0	0	0	0	0	0	0
193		48	0	0	0	1	0	0	2	6	2	3		0	0	0	0	1	0	5	3		1	0	1	0	1	1	0	0	1	1	1	1	1	0	1	0	1	0	1	0	1	1	1	0	1	1	0
194		39	0	0	1	0	0	0	1	7	2	1		0	0	0	0	0	1	1	9		1	1	1	1	0	0	1	0	1	1	0	1	0	0	0	0	0	0	0	0	1	0	0	0	0	1	0
195		52	0	0	0	0	1	0	1	4	3	1		0	0	0	0	0	1	3	2		0	0	0	0	0	0	0	0	0	0	0	0	0	0	0	0	0	0	0	0	0	0	0	0	0	0	1
196		49	0	0	0	1	0	0	2	4	2	2		0	1	0	0	0	0	2	3		0	0	0	0	0	0	0	1	0	0	0	1	0	0	0	0	0	0	0	0	0	0	0	0	0	0	0
197		43	0	0	0	1	0	0	2	4	2	3		0	1	0	1	0	0	3	4		0	0	0	0	0	0	0	0	0	0	0	0	0	0	0	0	0	0	0	0	0	0	0	0	0	0	1
198		30	0	0	1	0	0	0	2	6	1	2		0	0	0	0	0	1	1	9		1	0	1	0	0	0	0	1	1	1	1	1	0	0	0	0	0	0	0	0	0	1	0	0	0	0	0
199		29	0	1	0	0	0	0	2	7	2	2		0	0	0	0	0	1	14	1		0	1	0	0	0	0	1	1	0	1	0	0	0	0	0	1	0	0	0	0	0	1	1	0	1	1	0
200		52	0	0	0	0	1	0	1	5	2	3		0	0	0	1	0	0	4	2		1	1	1	1	0	1	0	1	1	0	0	0	0	0	0	0	0	0	0	0	0	1	0	0	0	0	0
201		53	0	0	0	0	1	0	2	5	2	3		0	1	0	0	0	0	2	5		1	0	1	0	0	1	0	1	0	1	0	1	1	1	0	0	0	0	0	0	0	0	0	0	0	0	0
202		26	0	1	0	0	0	0	1	5	1	2		0	0	0	1	0	0	17	2		1	0	1	0	1	0	1	1	1	1	1	1	1	0	1	0	1	0	0	1	1	1	1	0	1	0	0
203		48	0	0	0	1	0	0	2	6	3	2		0	0	0	0	1	0	5	2		0	0	0	0	0	0	0	1	0	0	0	0	1	1	1	0	0	0	0	0	0	0	0	0	0	0	0
204		39	0	0	1	0	0	0	2	6	2	3		1	0	0	0	0	0	5	3		0	0	0	0	0	0	0	1	1	0	0	1	0	0	0	0	0	0	0	0	0	0	0	0	1	1	0
205		44	0	0	0	1	0	0	2	6	2	2		0	0	0	0	0	1	4	1		0	0	0	0	0	0	0	0	0	0	0	0	0	0	0	0	0	0	0	0	0	0	0	0	0	0	1
206		29	0	1	0	0	0	0	2	6	2	3		0	0	0	1	0	0	4	3		0	0	1	0	0	0	1	1	1	1	0	0	0	0	0	0	0	0	0	0	0	0	0	0	1	1	0
207		32	0	0	1	0	0	0	1	6	2	3		0	0	0	1	0	0	5	1		1	1	1	0	1	0	1	1	0	1	0	1	1	1	1	1	0	0	0	1	0	1	0	0	0	0	0
208		27	0	1	0	0	0	0	2	7	1	2		0	0	0	1	0	0	4	3		0	0	1	0	0	0	0	0	0	0	0	0	0	0	0	0	0	0	0	0	0	1	0	0	0	0	0
209		27	0	1	0	0	0	0	1	5	1	2		0	0	0	0	0	1	5	2		0	0	0	0	0	0	0	0	0	0	0	0	0	0	0	0	0	0	0	0	0	0	0	0	0	0	1
210		25	0	1	0	0	0	0	2	6	1	3		0	0	0	1	0	0	4	1		1	1	0	1	1	0	1	1	1	1	1	0	0	1	0	0	0	0	0	1	1	1	0	0	0	0	0
211		29	0	1	0	0	0	0	1	5	1	1		0	0	0	0	0	1	5	1		0	1	0	0	0	1	0	0	0	1	0	0	0	0	0	0	0	0	1	1	0	0	0	0	1	1	0
212		59	0	0	0	0	1	0	1	7	2	3		0	1	0	0	0	0	14	1		0	0	0	0	0	0	0	0	0	0	0	0	0	0	0	0	0	0	0	0	0	0	0	0	0	0	1
213		38	0	0	1	0	0	0	1	6	1	1		0	0	0	0	0	1	3	3		0	1	0	1	1	0	0	1	1	1	1	1	1	1	1	1	0	1	1	1	1	0	0	0	1	0	0
214		18	1	0	0	0	0	0	1	3	1	2		0	0	0	1	0	0	12	6		0	0	0	0	0	0	0	0	0	0	0	0	0	0	0	0	0	0	0	0	0	0	0	0	0	0	1
215		30	0	0	1	0	0	0	2	6	2	3		1	0	0	0	0	0	17	5		1	1	0	0	0	0	1	1	1	0	0	1	0	0	0	0	0	0	0	0	0	0	0	0	0	0	0
216		50	0	0	0	0	1	0	1	7	2	3		1	0	0	0	0	0	4	1		0	0	0	0	0	0	0	0	0	0	0	0	0	0	0	0	0	0	0	0	0	0	0	0	0	0	1
217		36	0	0	1	0	0	0	2	6	2	3		1	0	0	0	0	0	4	1		1	1	0	0	1	0	0	0	0	0	0	1	0	0	0	0	0	0	0	0	1	1	0	0	0	0	0
218		28	0	1	0	0	0	0	2	6	1	3		0	0	0	1	0	0	17	3		0	0	0	0	0	0	0	0	0	0	0	0	0	0	0	0	0	0	0	0	0	0	0	0	0	0	1
219		42	0	0	0	1	0	0	2	6	1	2		1	0	0	1	0	0	4	1		0	0	1	0	0	0	1	0	0	0	0	0	0	0	0	0	0	0	0	0	0	0	0	0	0	0	0
220		35	0	0	1	0	0	0	2	6	2	4		1	0	1	1	0	0	4	3		1	1	1	0	0	0	1	1	1	1	1	1	0	0	0	0	0	0	1	0	0	0	0	0	0	0	0
221		39	0	0	1	0	0	0	2	6	2	3		1	0	0	0	0	0	3	3		0	0	0	0	0	0	0	0	0	0	0	0	0	0	0	0	0	0	0	0	0	0	0	0	0	0	1
222		38	0	0	1	0	0	0	2	6	2	3		1	0	0	1	0	0	3	5		0	0	1	0	0	0	0	1	0	0	0	0	0	0	0	0	0	0	0	0	0	0	0	0	0	0	0
223		40	0	0	0	1	0	0	2	7	2	3		1	0	0	0	1	0	4	1		1	1	1	1	0	0	1	1	0	0	1	1	0	0	0	0	0	0	0	0	0	1	0	0	0	0	0
224		51	0	0	0	0	1	0	1	4	2	3		0	0	0	0	1	0	1	9		1	1	1	0	1	0	1	1	1	1	1	1	1	1	1	0	1	0	1	1	1	1	1	0	1	0	0
225		39	0	0	1	0	0	0	1	8	2	4		1	0	1	0	1	0	5	3		0	0	1	0	1	1	0	1	0	1	1	1	0	0	0	0	0	0	1	0	1	0	0	0	0	0	0
226		37	0	0	1	0	0	0	2	6	2	4		1	0	1	1	0	0	5	1		1	0	1	1	0	0	1	1	0	0	0	0	0	0	0	0	0	0	0	0	0	0	0	0	0	0	0
227		42	0	0	0	1	0	0	2	7	2	2		1	0	0	0	0	0	4	1		0	0	0	0	0	0	0	0	0	0	0	0	0	0	0	0	0	0	0	0	0	0	0	0	0	0	1
228		40	0	0	0	1	0	0	2	6	1	1		0	0	0	0	0	1	3	3		1	0	1	0	0	0	1	0	1	0	0	0	0	0	0	0	0	0	0	0	0	0	0	0	0	0	0
229		54	0	0	0	0	1	0	2	6	2	2		0	0	0	0	0	1	7	1		0	0	1	0	0	0	0	0	0	0	0	0	0	0	0	0	0	0	0	0	0	0	0	0	0	0	0
230		37	0	0	1	0	0	0	1	7	2	3		1	0	1	0	0	0	5	1		0	0	0	0	0	0	0	0	0	0	0	0	0	0	0	0	0	0	0	0	0	0	0	0	0	0	1
231		25	0	1	0	0	0	0	2	7	1	2		0	0	0	0	0	1	14	1		0	1	0	0	1	1	0	1	1	1	1	1	0	0	0	0	0	0	0	0	0	0	0	0	0	0	0
232		35	0	0	1	0	0	0	2	7	2	3		1	0	1	0	0	0	4	1		1	0	1	1	0	0	1	1	1	1	0	1	0	0	1	0	0	0	0	0	0	0	0	0	1	1	0
233		44	0	0	0	1	0	0	1	6	1	2		0	0	0	0	0	1	7	1		1	0	1	0	0	0	0	1	0	1	1	1	0	0	0	0	0	0	0	0	0	0	0	0	0	0	0
234		40	0	0	0	1	0	0	2	6	2	3		1	0	0	0	0	0	5	3		0	0	0	1	0	1	0	1	1	0	1	1	0	0	0	0	0	1	0	1	0	1	0	0	0	0	0
235		44	0	0	0	1	0	0	2	6	2	3		1	0	1	0	0	0	4	1		1	0	1	0	1	1	0	1	1	0	0	1	0	0	0	0	0	1	0	0	1	0	0	0	1	0	0
236		46	0	0	0	1	0	0	1	7	2	4		1	0	1	1	0	0	5	3		0	0	0	0	0	0	0	0	0	0	0	0	0	0	0	0	0	0	0	0	0	0	0	0	0	0	1
237		66	0	0	0	0	0	1	2	5	2	3		0	0	0	0	1	0	2	9		0	0	1	1	0	0	1	1	1	0	0	0	0	0	0	0	0	0	0	0	0	0	0	0	0	0	0
238		25	0	1	0	0	0	0	1	5	1	2		0	0	0	0	0	1	9	2		1	0	0	0	0	1	0	1	0	0	0	1	0	0	0	0	0	0	0	0	0	0	0	0	0	0	0
239		69	0	0	0	0	0	1	2	4	2	2		0	0	0	0	1	0	2	9		0	1	0	0	1	0	0	0	0	0	0	1	1	0	0	0	0	0	0	0	0	0	0	0	0	1	0
240		49	0	0	0	1	0	0	2	4	2	3		1	0	1	1	1	0	3	9		1	0	1	1	1	0	1	1	1	1	1	1	0	0	0	0	0	0	0	1	0	0	0	0	1	1	0
241		40	0	0	0	1	0	0	2	7	3	2		0	0	1	0	0	1	4	1		1	0	1	0	0	0	0	1	0	1	0	0	0	0	0	0	0	0	0	0	0	0	0	0	1	0	0
242		38	0	0	1	0	0	0	2	5	2	2		1	0	0	0	0	0	3	3		1	0	1	0	1	0	1	0	1	0	1	0	1	0	1	0	1	0	1	0	1	0	1	0	1	0	0
243		44	0	0	0	1	0	0	1	7	2	4		1	0	1	1	0	0	4	1		1	1	1	0	0	1	0	0	0	1	1	1	0	0	0	1	0	0	0	0	1	0	0	0	1	0	0
244		48	0	0	0	1	0	0	2	6	4	1		0	0	0	0	0	1	6	1		0	0	0	0	0	0	0	0	0	0	0	0	0	0	0	0	0	0	0	0	1	0	0	0	0	0	0
245		43	0	0	0	1	0	0	1	7	2	3		0	0	1	1	0	0	4	1		0	0	0	0	0	0	0	0	0	0	0	1	0	0	0	0	0	0	0	0	0	0	0	0	1	1	0
246		55	0	0	0	0	1	0	2	5	2	3		0	0	1	0	0	0	2	9		1	0	0	0	1	0	1	0	1	0	0	0	0	0	1	0	1	0	1	0	1	0	0	0	1	0	0
247		40	0	0	0	1	0	0	2	6	2	3		1	0	0	1	0	0	1	9		1	0	1	0	0	0	1	1	0	1	1	0	0	0	0	0	0	0	0	0	0	0	0	0	0	0	0
248		36	0	0	1	0	0	0	2	7	2	3		1	0	0	1	0	0	4	1		1	1	1	0	1	0	1	1	0	1	1	1	0	0	0	0	0	0	1	1	0	1	0	0	1	1	0
249		26	0	1	0	0	0	0	2	6	1	3		0	0	0	1	0	0	3	3		0	0	0	0	0	0	0	0	0	0	0	0	0	0	0	0	0	0	0	0	0	0	0	0	0	0	1
250		54	0	0	0	0	1	0	2	6	2	2		0	0	0	0	0	1	4	3		1	1	1	1	0	1	0	1	0	1	1	1	1	1	0	0	0	0	1	0	0	1	0	0	0	0	0
251		52	0	0	0	0	1	0	1	6	2	3		0	1	0	0	0	0	3	2		1	1	1	0	0	0	1	1	1	0	0	0	0	0	0	0	0	0	0	0	0	0	0	0	0	0	0
252		37	0	0	1	0	0	0	2	7	2	3		1	0	0	1	0	0	4	1		1	1	1	1	1	1	0	1	1	1	1	1	1	0	1	0	0	1	1	1	1	1	0	0	1	1	0
253		50	0	0	0	0	1	0	2	7	3	3		1	0	0	1	0	0	2	9		0	0	1	0	1	0	0	0	0	0	0	0	0	0	0	0	0	0	0	0	0	0	0	0	0	0	0
254		43	0	0	0	1	0	0	2	6	2	3		1	0	1	0	0	0	4	1		1	1	1	1	1	0	1	1	1	0	1	0	0	0	0	0	0	0	0	1	0	0	0	0	1	0	0
255		19	1	0	0	0	0	0	2	6	1	3		0	0	0	0	0	1	12	6		0	0	0	1	1	0	1	1	1	0	0	0	0	0	0	0	0	0	0	1	1	0	0	0	0	0	0
256		39	0	0	1	0	0	0	2	5	3	2		1	0	0	0	0	0	1	3		0	1	1	1	0	1	0	1	1	0	0	0	0	0	0	0	0	0	0	0	0	0	0	0	0	0	0
257		19	1	0	0	0	0	0	1	6	1	1		0	0	0	0	0	1	12	6		1	0	0	0	0	1	0	1	1	1	1	1	0	0	0	0	0	0	0	0	0	0	0	0	0	0	0
258		38	0	0	1	0	0	0	1	7	2	4		1	0	1	1	0	0	5	1		1	1	1	1	0	0	1	1	0	1	0	1	0	0	0	0	0	0	1	0	0	0	0	0	1	1	0
259		19	1	0	0	0	0	0	2	6	1	3		1	0	0	0	0	0	12	6		1	1	0	1	0	1	1	1	1	1	0	1	0	0	0	0	0	0	0	0	0	1	0	0	0	0	0
260		19	1	0	0	0	0	0	2	6	1	3		0	0	0	1	0	0	12	6		1	1	1	1	1	0	1	1	0	1	0	1	0	0	0	0	1	1	0	0	1	1	0	0	0	0	0
261		68	0	0	0	0	0	1	1	5	2	2		0	0	0	1	0	1	2	9		0	0	0	0	0	0	0	0	0	0	0	0	0	0	0	0	0	0	0	0	0	0	0	0	0	0	1
262		19	1	0	0	0	0	0	2	6	1	3		1	0	0	0	0	0	12	6		1	0	0	1	1	0	1	0	0	0	0	0	0	0	0	0	0	0	0	0	0	1	0	0	0	0	0
263		42	0	0	0	1	0	0	2	6	2	3		1	0	1	1	0	0	4	1		1	1	1	1	1	0	1	1	1	0	1	1	0	0	0	0	0	0	0	0	0	0	0	0	0	0	0
264		18	1	0	0	0	0	0	2	6	1	3		0	0	0	1	0	0	12	6		0	0	0	0	0	0	0	0	1	0	1	1	0	0	0	0	0	0	0	0	0	0	0	0	0	0	0
265		18	1	0	0	0	0	0	2	6	1	3		1	0	0	0	0	0	12	6		1	1	1	1	1	0	1	1	1	1	1	0	1	0	0	0	0	1	1	0	1	1	0	0	0	0	0
266		36	0	0	1	0	0	0	2	4	2	2		1	0	0	0	0	0	7	9		0	0	1	0	0	0	0	1	0	0	0	0	0	0	0	0	0	0	0	0	1	0	0	0	0	1	0
267		44	0	0	0	1	0	0	2	5	2	3		1	0	0	0	0	0	13	9		1	0	1	0	0	1	0	1	0	1	0	1	0	0	0	0	0	0	0	0	0	0	0	0	0	0	0
268		18	1	0	0	0	0	0	2	6	1	2		0	0	0	0	0	1	12	6		1	0	0	0	0	0	0	0	1	0	1	0	0	0	0	0	1	0	0	1	0	1	0	0	0	0	0
269		44	0	0	0	1	0	0	1	5	2	3		1	0	0	1	0	0	3	5		1	0	1	0	0	0	1	0	1	0	0	0	0	0	0	0	0	0	0	0	1	0	0	0	0	1	0
270		52	0	0	0	0	1	0	2	7	2	3		1	0	0	0	0	0	13	9		1	1	0	0	1	1	0	1	1	0	0	1	0	0	0	0	1	0	1	1	1	0	0	0	1	1	0
271		31	0	0	1	0	0	0	2	7	2	2		0	0	0	0	0	1	5	3		1	1	1	1	0	1	0	1	1	1	1	1	0	0	0	0	0	1	0	1	1	1	0	0	1	1	0
272		40	0	0	0	1	0	0	2	6	2	2		0	1	0	0	0	0	4	1		0	0	0	0	0	0	0	0	0	0	0	0	0	0	0	0	0	0	0	0	0	0	0	0	0	0	1
273		19	1	0	0	0	0	0	2	6	1	3		1	0	1	1	0	0	12	6		0	0	0	0	0	0	0	0	0	0	0	0	0	0	0	0	0	0	0	0	0	0	0	0	0	0	1
274		62	0	0	0	0	0	1	2	4	2	2		0	0	0	1	0	0	2	9		0	0	0	0	0	0	0	0	0	0	0	0	0	0	0	0	0	0	0	0	0	0	0	0	0	0	1
275		41	0	0	0	1	0	0	2	6	2	3		1	0	1	1	0	0	5	1		1	1	0	1	1	0	1	1	0	0	0	1	0	0	0	0	0	0	0	0	0	0	0	0	0	0	0
276		42	0	0	0	1	0	0	1	7	2	3		1	0	0	1	0	0	17	3		1	1	1	0	0	0	1	1	1	1	1	1	0	0	0	0	0	0	0	1	1	0	0	0	0	0	0
277		29	0	1	0	0	0	0	1	6	2	2		0	0	0	0	0	1	8	1		0	0	1	1	0	0	1	1	0	1	1	1	0	0	0	0	0	0	0	0	0	0	0	0	1	0	1
278		19	1	0	0	0	0	0	2	6	1	2		0	0	0	0	0	1	12	6		0	0	1	0	0	1	0	0	0	0	0	1	0	0	0	0	0	0	0	0	1	0	0	0	0	0	0
279		37	0	0	1	0	0	0	2	7	2	2		1	0	0	0	0	0	4	1		1	1	1	1	1	0	1	1	1	1	1	1	0	0	0	0	0	0	1	1	1	1	1	0	1	0	0
280		42	0	0	0	1	0	0	1	6	2	3		1	0	0	0	0	0	5	1		0	0	0	0	0	0	0	0	0	0	0	0	0	0	0	0	0	0	0	0	0	1	0	0	0	0	0
281		42	0	0	0	1	0	0	2	5	2	3		1	0	1	0	0	0	4	1		0	1	1	0	1	0	0	1	1	1	1	0	1	0	1	0	0	0	0	0	1	1	0	0	1	0	0
282		40	0	0	0	1	0	0	1	7	2	3		1	0	1	0	0	0	7	1		0	0	0	0	0	0	1	1	1	1	0	1	0	0	0	0	0	0	0	0	1	0	0	0	0	0	0
283		29	0	1	0	0	0	0	2	6	2	2		0	0	0	0	0	1	6	3		0	0	0	0	0	0	0	0	0	0	0	0	0	0	0	0	0	0	0	0	0	0	0	0	0	0	1
284		18	1	0	0	0	0	0	2	6	1	2		0	0	0	0	0	1	12	6		0	0	1	0	1	0	1	1	1	1	1	0	0	0	0	0	0	0	0	0	0	1	0	0	0	0	0
285		25	0	1	0	0	0	0	1	6	1	2		0	1	0	0	0	0	17	3		0	0	0	0	0	0	0	0	0	0	0	0	0	0	0	0	0	0	0	0	0	0	0	0	0	0	1
286		28	0	1	0	0	0	0	1	8	1	1		0	0	0	0	0	1	5	1		0	0	0	0	0	0	1	1	0	1	0	1	0	0	0	0	0	0	0	0	0	0	0	0	0	0	0
287		32	0	0	1	0	0	0	1	5	1	2		0	0	0	0	0	1	1	9		1	1	1	1	0	1	0	0	1	1	1	1	0	0	0	0	0	0	0	0	0	0	0	0	0	0	0
288		53	0	0	0	0	1	0	2	6	3	1		0	0	0	0	0	1	2	9		0	0	0	0	0	0	0	0	0	0	0	0	0	0	0	0	0	0	0	0	0	0	0	0	0	0	1
289		28	0	1	0	0	0	0	1	7	1	2		0	0	0	0	0	1	7	1		1	1	1	1	1	0	1	1	1	1	1	1	0	0	1	0	0	0	0	0	0	1	0	0	1	1	0
290		49	0	0	0	1	0	0	2	7	2	3		1	0	0	1	0	0	4	1		0	1	0	0	0	1	0	1	0	1	0	1	1	0	1	0	1	0	1	0	1	1	0	0	0	0	0
291		20	1	0	0	0	0	0	2	6	1	3		0	0	0	0	0	1	12	8		0	0	0	0	0	0	0	0	0	0	0	0	0	0	0	0	0	0	0	0	0	0	0	0	0	0	1
292		18	1	0	0	0	0	0	2	6	1	3		0	0	0	1	0	0	12	6		0	1	0	0	0	0	1	1	0	1	0	0	0	0	0	0	0	0	0	0	0	1	0	0	0	0	0
293		18	1	0	0	0	0	0	2	6	1	3		1	0	0	0	0	0	12	6		1	1	1	1	1	0	1	1	1	1	1	1	0	1	0	0	0	1	1	1	1	1	1	0	0	1	0
294		18	1	0	0	0	0	0	2	6	1	3		0	0	0	0	0	1	12	8		0	0	1	1	1	1	0	1	0	1	0	1	0	0	0	0	0	0	0	0	0	1	0	0	0	0	0
295		35	0	0	1	0	0	0	2	6	2	3		1	0	1	1	0	0	4	1		1	1	1	1	0	0	1	1	1	1	1	1	1	1	0	0	0	0	0	1	0	1	0	0	1	0	0
296		46	0	0	0	1	0	0	1	4	2	3		0	0	0	1	0	0	3	4		0	0	0	0	0	0	0	0	0	0	0	0	0	0	0	0	0	0	0	0	0	0	0	0	0	0	1
297		19	1	0	0	0	0	0	2	6	1	3		1	0	0	1	0	0	12	8		0	1	1	0	0	0	1	1	1	1	1	1	0	0	1	0	0	0	0	0	0	1	1	0	0	1	0
298		20	1	0	0	0	0	0	2	6	1	3		1	0	0	1	1	0	12	7		1	0	1	0	1	0	1	1	1	0	1	1	0	0	0	1	1	0	0	1	1	0	0	0	0	0	0
299		60	0	0	0	0	0	1	2	5	2	2		0	0	0	1	0	0	2	9		0	0	0	0	0	0	0	1	0	1	1	0	0	0	0	0	0	0	0	0	0	0	0	0	0	0	0
300		18	1	0	0	0	0	0	2	6	1	3		0	0	0	1	0	0	12	6		1	1	1	0	0	0	0	0	0	0	0	0	0	0	0	0	0	0	0	0	0	0	0	0	0	0	0
301		18	1	0	0	0	0	0	2	6	1	2		1	0	0	1	1	0	12	6		1	1	0	1	1	0	1	1	1	1	1	1	0	0	0	0	0	0	0	1	1	1	1	0	1	0	0
302		18	1	0	0	0	0	0	2	6	1	3		0	1	0	1	0	0	12	6		0	1	1	1	1	0	1	1	1	1	1	1	0	0	0	0	0	0	0	0	1	1	0	0	0	0	0
303		54	0	0	0	0	1	0	1	6	2	2		0	0	0	0	0	1	9	1		0	0	0	0	0	0	0	0	0	0	0	0	0	0	0	0	0	0	0	0	0	0	0	0	0	0	1
304		18	1	0	0	0	0	0	2	6	1	2		0	1	0	0	0	0	12	6		0	0	0	0	0	0	0	0	0	0	0	0	0	0	0	0	0	0	0	0	0	0	0	0	0	0	1
305		32	0	0	1	0	0	0	1	7	1	2		0	0	0	0	0	1	16	1		0	0	0	0	0	0	0	0	0	0	0	0	0	0	0	0	0	0	0	0	0	0	0	0	0	0	1
306		42	0	0	0	1	0	0	2	6	2	2		1	0	0	0	0	0	4	1		0	0	0	0	0	0	0	0	0	0	0	0	0	0	0	0	0	0	0	0	0	0	0	0	0	0	1
307		42	0	0	0	1	0	0	2	5	2	3		1	0	1	1	0	0	4	1		0	0	1	1	1	0	0	0	1	1	0	1	1	0	0	0	0	0	0	0	0	0	0	0	0	0	0
308		29	0	1	0	0	0	0	2	5	1	2		0	0	0	0	0	1	16	1		1	1	0	1	1	0	1	1	0	1	0	1	0	0	0	0	0	0	0	0	0	0	0	0	0	1	0
309		52	0	0	0	0	1	0	1	6	2	3		1	0	0	0	0	0	4	1		0	0	0	0	0	0	0	0	0	0	0	0	0	0	0	0	0	0	0	0	0	0	0	0	0	0	1
310		25	0	1	0	0	0	0	2	5	1	3		1	0	0	0	0	0	17	3		0	0	0	0	0	0	0	0	0	0	0	0	0	0	0	0	0	0	0	0	0	0	0	0	0	0	1
311		18	1	0	0	0	0	0	2	6	1	3		0	0	1	0	0	0	12	6		1	1	1	1	0	0	1	1	1	1	1	1	0	0	0	0	0	0	0	1	1	1	0	0	0	0	0
312		28	0	1	0	0	0	0	1	6	2	2		0	0	0	0	0	1	5	3		0	0	0	0	0	0	0	1	0	1	0	1	0	0	0	0	0	0	0	0	0	0	0	0	0	0	0
313		67	0	0	0	0	0	1	1	6	3	2		0	0	0	1	0	0	2	9		0	0	0	1	0	0	0	0	0	0	1	0	0	0	0	0	0	0	0	0	0	0	0	0	0	0	0
314		20	1	0	0	0	0	0	2	6	1	1		0	0	0	0	0	1	12	1		0	1	1	1	1	0	0	0	1	0	0	0	0	0	0	0	1	0	0	0	1	0	1	0	1	0	0
315		59	0	0	0	0	1	0	1	6	2	2		0	0	0	0	0	1	3	1		0	0	0	0	0	0	0	0	0	0	0	0	0	0	0	0	0	0	0	0	0	0	0	0	0	0	1
316		18	1	0	0	0	0	0	2	6	1	3		0	0	0	0	1	0	12	6		0	1	1	1	1	0	1	1	0	1	1	1	0	0	0	1	0	0	0	1	1	1	1	0	0	0	0
317		41	0	0	0	1	0	0	2	6	3	3		1	0	0	1	0	0	4	3		0	0	0	0	0	0	0	0	0	0	0	0	0	1	0	0	0	0	0	0	0	0	0	0	0	0	0
318		25	0	1	0	0	0	0	2	6	1	2		0	0	0	0	0	1	4	1		0	0	0	0	0	0	0	0	0	0	0	0	0	0	0	0	0	0	0	0	0	0	0	0	0	0	1
319		27	0	1	0	0	0	0	1	6	1	2		0	0	0	0	0	1	5	1		0	0	0	0	0	0	0	0	0	0	0	0	0	0	0	0	0	0	0	0	0	0	0	0	0	0	1
320		57	0	0	0	0	1	0	1	7	3	1		0	0	0	0	0	1	17	3		0	1	0	1	0	0	0	0	0	0	0	0	0	0	0	0	0	0	0	0	0	1	0	0	0	0	0
321		20	1	0	0	0	0	0	2	6	1	3		1	0	0	0	1	0	12	6		1	1	0	1	0	0	0	1	1	1	1	0	0	0	0	0	0	0	0	0	0	0	0	0	0	0	0
322		38	0	0	1	0	0	0	1	6	2	3		1	0	1	1	0	0	5	1		1	1	1	0	0	0	1	0	0	0	0	0	0	0	0	0	0	0	0	0	0	0	0	0	0	0	0
323		32	0	0	1	0	0	0	2	5	2	2		0	1	0	0	0	0	13	9		0	0	0	0	0	0	0	0	1	0	0	1	0	0	0	0	0	0	0	1	0	0	0	0	0	0	0
324		64	0	0	0	0	0	1	2	3	2	3		0	0	1	1	0	0	14	9		0	0	1	0	0	0	1	0	0	0	0	0	0	0	0	0	0	0	0	0	0	0	0	0	0	0	0
325		22	0	1	0	0	0	0	1	6	1	2		0	0	0	0	0	1	12	6		0	1	0	0	0	0	0	1	0	1	0	0	0	0	0	0	0	0	0	0	0	0	0	0	0	0	0
326		27	0	1	0	0	0	0	1	6	1	2		0	0	0	0	0	1	17	1		0	0	0	0	0	0	0	0	0	0	0	0	0	0	0	0	0	0	0	0	0	0	0	0	0	0	1
327		59	0	0	0	0	1	0	2	5	2	2		0	1	0	0	0	0	2	9		1	1	0	0	0	1	0	1	0	0	0	1	0	0	0	0	0	0	0	0	0	0	0	0	0	0	0
328		50	0	0	0	0	1	0	2	5	2	3		0	0	0	0	0	1	2	3		0	0	0	0	0	0	0	1	0	1	1	0	0	0	0	0	0	0	0	0	0	0	0	0	0	0	0
329		21	1	0	0	0	0	0	1	6	1	3		1	0	0	0	0	0	12	8		1	0	1	0	0	0	1	1	1	1	1	1	1	1	1	1	0	1	0	1	1	1	1	1	0	1	0
330		36	0	0	1	0	0	0	2	5	2	2		0	0	0	0	0	1	17	1		0	1	0	0	1	1	0	1	1	1	0	1	0	0	1	0	1	0	1	1	0	0	0	0	1	0	0
331		54	0	0	0	0	1	0	2	5	2	2		0	1	0	0	0	0	5	1		0	0	0	0	0	0	0	0	0	0	0	0	0	0	0	0	0	0	0	0	0	0	0	0	0	0	1
332		28	0	1	0	0	0	0	2	5	2	3		0	0	1	0	0	0	13	9		0	0	0	0	0	0	0	0	0	0	0	0	0	0	0	0	0	0	0	0	0	0	0	0	0	0	1
333		19	1	0	0	0	0	0	2	6	1	3		0	0	0	1	0	0	12	6		1	1	0	0	0	0	1	1	0	1	0	0	0	0	0	1	0	0	0	0	0	0	0	0	0	1	0
334		35	0	0	1	0	0	0	2	6	2	3		1	0	0	0	0	0	1	3		1	1	1	1	1	1	0	1	1	0	0	1	0	1	0	0	1	1	0	1	0	0	0	0	0	0	0
335		19	1	0	0	0	0	0	2	6	1	3		0	0	0	1	0	0	12	8		0	0	0	0	0	0	0	0	0	0	0	0	0	0	0	0	0	0	0	0	0	0	0	0	0	0	1
336		19	1	0	0	0	0	0	1	6	1	3		1	0	0	0	0	0	12	7		0	0	0	0	0	1	0	1	0	1	0	1	0	0	0	0	0	0	0	0	0	0	0	0	1	1	0
337		42	0	0	0	1	0	0	2	5	2	3		1	0	1	0	0	0	4	1		0	1	1	0	1	1	0	1	1	0	1	1	0	0	0	0	0	0	0	1	1	1	0	0	0	1	0
338		31	0	0	1	0	0	0	1	6	2	3		1	0	0	0	0	0	5	3		1	1	1	0	1	0	1	1	1	1	1	1	1	0	1	0	0	1	0	0	0	1	0	0	0	0	0
339		46	0	0	0	1	0	0	2	5	3	3		0	1	0	1	0	0	6	1		1	0	1	1	0	1	0	1	1	1	1	1	0	0	0	0	0	0	0	1	0	0	0	0	0	0	0
340		46	0	0	0	1	0	0	2	5	2	3		1	0	0	0	0	0	1	9		0	0	0	0	0	0	0	0	0	0	0	0	0	0	0	0	0	0	0	0	0	0	0	0	0	0	1
341		20	1	0	0	0	0	0	2	6	1	3		1	0	1	0	0	0	12	6		1	1	1	0	0	0	1	1	0	1	0	1	0	0	0	0	0	0	0	1	0	1	0	0	0	0	0
342		53	0	0	0	0	1	0	2	5	2	2		0	0	0	0	1	0	2	9		1	1	1	0	1	0	1	1	1	1	0	1	1	1	0	0	0	1	0	1	0	0	1	0	1	0	0
343		23	0	1	0	0	0	0	2	6	1	3		0	0	1	1	0	0	4	1		1	1	1	1	1	0	1	1	1	1	1	1	1	0	1	1	1	1	1	1	1	1	1	0	1	1	0
344		40	0	0	0	1	0	0	2	7	2	3		1	0	0	1	0	0	13	9		0	0	1	1	0	1	0	1	1	1	1	1	0	0	0	0	0	0	0	0	1	0	0	0	0	0	0
345		22	0	1	0	0	0	0	2	6	1	3		0	1	0	0	0	0	12	6		0	0	0	0	0	0	0	0	0	0	1	0	0	0	0	0	0	0	0	0	0	0	0	0	0	0	0
346		53	0	0	0	0	1	0	2	4	2	3		0	0	0	0	0	1	2	9		0	1	0	0	0	1	0	1	0	0	0	1	0	0	0	0	0	0	0	0	0	0	0	0	0	0	0
347		53	0	0	0	0	1	0	2	5	2	2		0	0	0	0	0	1	2	1		0	0	0	0	0	0	0	0	0	0	0	0	0	0	0	0	0	0	0	0	0	0	0	0	0	0	1
348		43	0	0	0	1	0	0	1	6	2	3		0	0	1	1	0	0	7	5		0	0	1	0	1	0	0	1	0	0	0	0	0	0	0	1	0	0	0	1	0	0	1	0	0	0	0
349		20	1	0	0	0	0	0	1	6	1	3		0	0	0	1	0	0	12	6		0	0	0	1	1	1	0	1	0	0	1	1	0	0	0	0	0	0	0	0	0	0	0	0	0	0	0
350		19	1	0	0	0	0	0	2	6	1	2		0	0	0	0	0	1	12	8		0	0	0	0	0	0	0	1	0	1	0	0	0	0	0	0	0	0	0	0	0	0	0	0	0	0	0
351		20	1	0	0	0	0	0	2	6	1	4		1	1	1	1	1	0	12	6		0	0	0	0	0	0	0	1	0	1	1	1	0	0	0	0	0	0	0	0	0	0	0	0	0	0	0
352		26	0	1	0	0	0	0	2	6	2	2		0	0	0	0	0	1	17	1		1	1	1	0	1	0	1	1	1	1	1	1	1	1	1	1	0	1	0	1	1	0	0	0	0	0	0
353		20	1	0	0	0	0	0	1	6	1	1		0	0	0	1	0	0	12	6		0	0	1	1	0	0	0	1	1	1	1	0	0	0	0	0	0	0	0	0	1	0	0	0	0	0	0
354		43	0	0	0	1	0	0	2	5	2	3		0	0	1	0	0	0	17	3		1	1	1	1	1	1	0	1	1	1	0	0	0	0	0	0	0	0	0	1	1	0	0	0	0	0	0
355		19	1	0	0	0	0	0	2	6	1	3		0	0	0	0	0	1	12	6		0	0	0	0	0	0	0	1	0	0	0	0	0	0	0	0	0	0	0	0	0	0	0	0	0	0	1
356		20	1	0	0	0	0	0	2	6	1	3		0	0	0	0	0	1	12	6		0	0	0	0	0	0	1	1	0	1	1	1	1	0	0	0	0	0	1	0	0	0	0	0	0	0	0
357		46	0	0	0	1	0	0	2	6	2	3		0	0	1	0	0	0	4	1		1	1	1	1	1	0	1	1	1	1	1	1	1	1	1	1	0	1	0	1	1	1	0	0	1	1	0
358		46	0	0	0	1	0	0	1	5	2	2		0	0	0	0	0	1	15	1		1	1	1	1	1	1	0	1	0	1	1	0	1	0	0	0	0	1	0	1	1	0	0	0	0	1	0
359		19	1	0	0	0	0	0	2	6	1	3		0	0	0	1	0	0	12	6		1	1	1	0	1	0	0	1	0	1	1	0	0	0	0	0	0	0	0	0	1	1	0	0	1	0	0
360		22	0	1	0	0	0	0	2	6	1	3		0	0	0	1	0	0	7	1		0	1	0	0	0	0	1	0	0	0	0	1	1	0	1	0	0	0	0	0	0	0	0	0	0	0	0
361		18	1	0	0	0	0	0	2	6	1	3		0	0	0	0	0	1	12	6		0	0	1	0	1	1	0	0	0	0	0	0	0	0	0	0	0	0	0	1	0	1	0	0	0	0	0
362		32	0	0	1	0	0	0	2	5	2	3		1	0	0	1	0	0	13	3		1	0	1	1	1	0	1	1	1	1	1	0	0	0	0	0	0	0	0	0	1	0	0	0	0	0	0
363		20	1	0	0	0	0	0	1	6	1	3		0	1	0	0	0	0	12	8		0	1	0	0	1	0	0	1	0	1	0	1	0	0	0	0	0	1	0	0	0	0	0	0	0	0	0
364		21	1	0	0	0	0	0	2	6	1	3		0	1	0	0	0	0	12	8		0	1	0	0	0	0	0	1	0	0	1	1	0	0	0	0	0	0	0	0	0	0	0	0	0	0	0
365		20	1	0	0	0	0	0	2	6	1	3		0	1	0	0	1	0	12	7		0	0	0	0	0	0	0	1	1	1	1	1	0	0	0	0	0	0	0	0	0	0	0	0	0	0	0
366		24	0	1	0	0	0	0	2	5	1	2		0	1	0	0	0	0	17	1		0	0	0	0	0	0	0	0	0	1	0	0	0	0	0	0	0	0	0	0	0	0	0	0	0	0	0
367		25	0	1	0	0	0	0	2	6	1	1		0	0	0	0	0	1	17	1		0	0	0	0	0	0	0	0	0	0	0	0	0	0	0	0	0	0	0	0	0	0	0	0	0	0	1
368		27	0	1	0	0	0	0	1	6	1	2		0	0	0	0	0	1	17	1		0	0	0	0	0	0	0	0	0	0	0	0	0	0	0	0	0	0	0	0	0	1	0	0	0	1	0
369		54	0	0	0	0	1	0	2	5	2	3		0	1	0	0	0	0	4	3		0	1	0	1	1	1	0	1	1	1	1	0	0	0	0	0	1	0	1	1	1	0	0	0	0	1	0
370		53	0	0	0	0	1	0	2	5	2	1		0	0	0	0	0	1	2	9		0	0	0	0	0	0	0	0	1	0	0	0	0	0	0	0	0	0	0	0	1	0	0	0	0	0	0
371		36	0	0	1	0	0	0	2	6	2	3		0	0	1	1	1	0	13	3		1	1	1	1	1	0	0	1	1	1	1	1	0	1	0	1	0	0	0	0	0	0	0	0	1	0	0
372		58	0	0	0	0	1	0	1	6	2	2		0	0	0	1	0	0	5	5		0	0	0	0	0	0	1	1	1	0	1	0	0	0	0	0	0	0	0	0	0	0	0	0	1	1	0
373		21	1	0	0	0	0	0	2	6	1	4		1	1	0	0	1	0	12	8		0	1	1	0	1	0	0	1	0	1	1	1	0	0	0	0	0	0	1	0	0	0	0	0	1	0	0
374		18	1	0	0	0	0	0	2	6	1	3		0	0	0	0	0	1	12	6		1	1	0	0	0	0	1	1	0	1	0	0	0	0	0	0	0	0	0	0	0	0	0	0	1	0	0
375		29	0	1	0	0	0	0	1	5	1	3		0	0	0	0	0	1	5	1		0	0	0	0	0	0	0	0	0	0	0	0	0	0	0	0	0	0	0	0	0	0	0	0	0	0	1
376		18	1	0	0	0	0	0	2	6	1	2		0	0	0	0	0	1	12	6		1	0	1	0	1	0	0	0	0	0	0	0	0	0	0	0	0	0	0	0	0	0	0	0	0	0	0
377		43	0	0	0	1	0	0	2	4	3	1		0	0	0	0	0	1	1	9		0	0	0	0	0	0	0	0	0	0	0	0	0	0	0	0	0	0	0	0	0	0	0	0	0	0	1
378		30	0	0	1	0	0	0	1	5	2	3		0	0	0	1	0	0	17	1		0	0	0	0	0	0	0	0	0	0	0	0	0	0	0	0	0	0	0	0	0	0	0	0	1	1	0
379		54	0	0	0	0	1	0	2	4	2	2		0	0	0	0	0	1	16	9		0	0	0	0	0	0	0	0	0	0	0	0	0	0	0	0	0	0	0	0	0	0	0	0	1	1	0
380		22	0	1	0	0	0	0	2	6	1	3		0	1	0	0	0	0	12	6		0	0	0	0	0	0	0	1	1	1	0	1	0	0	0	0	0	0	0	0	0	0	0	0	0	0	0
381		22	0	1	0	0	0	0	1	6	1	1		0	0	0	0	0	1	12	6		0	1	0	0	0	0	0	1	0	0	0	0	0	0	0	0	0	0	0	0	1	0	0	0	0	0	0
382		22	0	1	0	0	0	0	2	6	1	1		0	0	0	0	0	1	3	1		0	0	0	0	0	0	0	1	1	0	1	1	1	0	1	0	0	1	1	0	1	0	0	0	0	0	0
383		23	0	1	0	0	0	0	2	5	1	1		0	0	0	0	0	1	7	1		0	0	0	0	0	0	0	0	0	0	0	0	0	0	0	0	0	0	0	0	0	0	0	0	0	0	1
384		18	1	0	0	0	0	0	2	6	1	3		0	1	0	0	0	0	17	8		0	0	0	0	0	0	0	0	0	1	0	1	0	0	0	0	0	0	0	0	1	0	0	0	0	0	0
385		18	1	0	0	0	0	0	2	6	1	3		0	0	0	1	0	0	12	6		0	0	0	0	0	0	0	0	0	1	0	1	0	0	0	0	0	0	0	0	0	0	0	0	0	0	0
386		18	1	0	0	0	0	0	2	6	1	3		1	1	0	0	0	0	12	8		0	0	0	0	0	0	0	0	0	1	0	1	0	0	0	0	0	0	0	0	0	0	0	0	0	0	0
387		37	0	0	1	0	0	0	1	7	2	3		1	0	0	0	0	0	5	1		0	0	0	0	0	0	0	0	0	0	0	0	0	0	0	0	0	0	0	0	0	0	0	0	0	0	1
388		22	0	1	0	0	0	0	1	6	1	3		0	0	0	1	0	0	12	6		0	0	0	0	0	0	0	1	0	1	0	0	0	0	0	0	0	0	0	0	0	0	0	0	0	0	0
389		18	1	0	0	0	0	0	2	6	1	2		0	0	0	0	0	1	12	6		0	0	0	0	0	0	0	0	0	0	0	0	0	0	0	0	0	0	0	0	0	0	0	0	0	0	1
390		19	1	0	0	0	0	0	2	6	1	3		1	1	1	1	0	0	12	6		0	1	1	0	0	0	0	1	1	1	1	1	0	0	0	0	1	0	0	0	0	0	0	0	0	0	0
391		62	0	0	0	0	0	1	2	5	2	2		0	0	0	0	0	1	4	9		0	1	0	0	1	0	0	0	0	0	0	0	0	0	0	0	0	0	0	0	0	0	0	0	0	0	0
392		21	1	0	0	0	0	0	2	6	1	3		0	0	0	0	1	0	12	8		1	1	1	0	0	0	0	0	0	0	0	1	0	0	0	0	0	1	0	0	0	0	0	0	0	0	0
393		19	1	0	0	0	0	0	2	6	1	3		0	0	0	1	0	0	12	6		1	1	1	1	1	1	0	1	1	1	1	1	1	1	1	1	1	1	1	1	1	1	1	0	0	1	0
394		35	0	0	1	0	0	0	2	2	2	3		0	1	0	0	0	0	3	1		1	0	1	0	0	0	1	0	1	0	0	0	0	0	0	0	0	0	0	0	1	0	0	0	1	0	0
395		28	0	1	0	0	0	0	1	7	1	1		0	0	0	0	0	1	17	1		0	0	0	0	0	0	0	0	0	0	0	0	0	0	0	0	0	0	0	0	0	0	0	0	0	0	1
396		23	0	1	0	0	0	0	2	6	1	1		0	0	0	0	0	1	4	1		1	1	1	1	1	0	1	1	1	1	1	1	0	0	0	0	0	0	0	1	1	0	0	0	0	1	0
397		49	0	0	0	1	0	0	2	5	2	1		0	0	0	0	0	1	1	9		1	1	1	1	1	1	0	1	1	1	1	1	1	0	1	1	0	0	1	1	1	0	0	0	0	1	0
398		20	1	0	0	0	0	0	1	6	1	3		0	0	0	0	0	1	12	6		0	0	0	0	0	0	0	1	1	1	0	1	0	0	0	0	0	0	0	0	0	0	0	0	0	0	0
399		20	1	0	0	0	0	0	1	5	1	3		0	0	0	1	1	0	12	6		0	0	0	0	0	0	0	0	0	0	0	0	0	0	0	0	0	0	0	0	0	0	0	0	0	0	1
400		36	0	0	1	0	0	0	2	7	1	3		0	0	0	1	0	0	5	1		0	0	0	0	0	0	0	0	0	0	0	0	0	0	0	0	0	0	0	0	0	0	0	0	0	0	1
401		20	1	0	0	0	0	0	1	6	1	1		1	0	1	0	0	0	12	2		0	0	0	0	0	0	0	0	0	0	0	0	0	0	0	0	0	0	0	0	0	0	0	0	0	0	1
402		21	1	0	0	0	0	0	1	5	1	4		0	0	0	0	0	1	5	2		1	0	1	0	1	0	1	1	0	1	0	1	0	0	0	0	0	0	0	1	1	0	0	0	1	0	0
403		56	0	0	0	0	1	0	2	6	2	3		0	1	0	0	0	0	2	9		1	1	1	0	0	0	1	1	1	0	1	0	0	0	0	0	0	0	1	0	0	0	0	0	0	0	0
404		22	0	1	0	0	0	0	1	6	1	4		0	0	0	1	0	0	12	6		0	0	0	0	0	0	0	1	0	0	0	0	0	0	0	1	0	0	0	0	0	0	0	0	0	0	0
405		55	0	0	0	0	1	0	2	4	2	3		0	0	0	0	1	0	2	9		1	1	1	0	1	1	0	1	0	0	0	1	0	0	0	0	0	1	0	1	0	0	0	0	0	0	0
406		22	0	1	0	0	0	0	2	6	1	3		0	1	0	0	1	0	12	6		0	0	0	0	0	0	0	0	0	0	0	0	0	0	0	0	0	0	0	0	0	0	0	0	0	0	1
407		21	1	0	0	0	0	0	2	6	1	3		0	1	0	0	0	0	12	8		1	1	1	1	1	0	0	1	1	1	0	1	0	0	0	0	0	1	1	1	1	0	0	0	0	0	0
408		22	0	1	0	0	0	0	1	6	1	1		0	0	0	0	0	1	12	8		0	0	0	0	0	0	0	0	0	0	0	0	0	0	0	0	0	0	0	0	0	0	0	0	0	0	1
409		21	1	0	0	0	0	0	1	6	1	4		0	0	0	0	0	1	12	7		0	0	0	1	0	0	0	1	1	1	1	1	0	0	0	0	0	0	0	0	0	0	0	0	0	0	0
410		54	0	0	0	0	1	0	2	5	2	3		0	1	0	0	0	0	2	9		0	0	0	1	0	1	0	0	0	0	1	0	0	0	0	0	0	0	1	0	0	0	0	0	0	0	0
411		21	1	0	0	0	0	0	2	6	1	3		0	0	0	0	1	0	12	6		0	0	0	0	0	0	0	1	1	0	0	0	0	0	0	0	0	0	0	0	0	0	0	0	0	0	0
412		20	1	0	0	0	0	0	1	6	1	3		0	0	0	0	0	1	12	6		0	0	0	0	0	0	1	1	0	0	0	1	0	0	0	0	0	0	0	0	1	0	0	0	0	0	0
413		49	0	0	0	1	0	0	2	3	2	3		0	1	0	0	0	0	3	9		0	0	0	0	0	0	0	0	1	1	1	0	0	0	0	0	0	0	0	0	0	0	0	0	0	0	0
414		21	1	0	0	0	0	0	1	5	1	1		0	0	0	0	0	1	3	9		0	0	0	0	1	0	0	1	1	0	0	0	0	0	0	0	0	0	0	0	1	1	0	0	0	0	0
415		68	0	0	0	0	0	1	1	6	2	3		1	0	0	1	0	0	2	9		0	1	0	1	0	1	0	1	0	0	0	1	0	0	0	0	0	0	0	1	1	0	0	0	0	0	0
416		20	1	0	0	0	0	0	2	6	1	3		0	1	1	0	0	0	12	8		1	0	1	0	0	0	0	0	1	1	0	0	0	0	0	0	0	0	0	1	1	0	0	0	0	0	0
417		19	1	0	0	0	0	0	2	6	1	3		1	0	0	0	0	0	12	8		0	0	0	0	0	0	0	1	0	1	0	1	0	0	0	0	0	0	0	0	0	0	0	0	1	0	0
418		54	0	0	0	0	1	0	1	6	2	2		0	1	0	0	0	0	4	1		0	0	0	0	0	0	0	0	0	0	0	0	0	0	0	0	0	0	0	0	0	0	0	0	0	0	1
419		20	1	0	0	0	0	0	1	6	1	3		1	0	0	0	0	0	12	7		0	0	0	0	0	0	0	0	0	0	0	0	0	0	0	0	0	0	0	0	0	0	0	0	0	0	1
420		20	1	0	0	0	0	0	1	6	1	3		0	0	0	0	0	1	12	6		0	1	0	0	0	1	0	1	1	1	0	1	0	0	0	0	0	0	0	0	0	1	0	0	0	0	0
421		21	1	0	0	0	0	0	2	6	1	3		0	0	0	1	0	0	12	7		0	0	0	0	1	0	0	1	0	0	0	0	0	0	0	0	0	1	0	0	0	0	0	0	0	0	0
422		59	0	0	0	0	1	0	1	5	2	3		0	1	0	0	0	0	4	3		0	0	0	0	0	0	0	0	0	0	0	0	0	0	0	0	0	0	0	0	0	0	0	0	0	0	1
423		53	0	0	0	0	1	0	2	4	2	2		0	0	0	0	0	1	2	4		0	0	1	0	0	0	1	0	0	0	0	0	0	0	0	0	0	0	0	1	0	0	0	0	0	0	0
424		55	0	0	0	0	1	0	2	4	2	2		0	0	0	0	0	1	2	9		1	1	1	1	0	0	1	1	1	1	1	1	0	0	1	0	0	0	0	1	1	0	0	0	0	1	0
425		23	0	1	0	0	0	0	2	6	1	4		1	1	1	1	0	0	12	6		0	0	1	0	0	0	0	1	1	1	1	1	0	0	0	0	0	0	0	0	1	0	0	0	0	0	0
426		21	1	0	0	0	0	0	1	6	1	3		0	0	0	0	0	1	12	8		0	1	0	1	0	1	0	1	0	1	1	1	0	0	0	0	0	0	0	0	0	1	0	0	0	0	0
427		40	0	0	0	1	0	0	2	6	3	1		0	0	0	0	0	1	4	2		1	1	1	1	0	0	1	1	1	0	1	1	1	0	1	1	0	1	0	1	1	1	0	0	0	0	0
428		36	0	0	1	0	0	0	2	6	2	3		1	0	1	1	0	0	3	3		0	0	0	0	0	0	0	0	0	0	0	0	0	0	0	0	0	0	0	0	0	0	0	0	0	0	1
429		55	0	0	0	0	1	0	1	5	2	2		0	0	0	0	0	1	5	3		1	1	0	1	1	1	0	1	0	1	1	1	0	0	0	0	0	0	1	0	0	0	0	0	0	0	0
430		41	0	0	0	1	0	0	2	7	2	3		1	0	1	1	0	0	5	1		1	1	1	0	0	1	0	1	0	1	1	0	0	0	0	0	0	0	0	0	0	0	0	0	0	0	0
431		34	0	0	1	0	0	0	2	7	2	2		1	0	0	0	0	0	5	1		0	1	0	1	0	0	0	0	0	0	0	0	0	0	0	0	0	0	0	0	0	0	0	0	0	0	0
432		38	0	0	1	0	0	0	2	6	1	3		0	0	0	0	1	0	3	4		1	1	1	1	1	0	1	1	1	1	1	1	1	1	1	1	0	0	0	1	1	1	1	0	1	1	0
433		25	0	1	0	0	0	0	2	6	2	2		0	0	0	0	0	1	1	9		0	0	1	0	0	1	0	1	0	1	0	1	0	0	0	0	0	0	0	0	1	0	0	0	0	0	0
434		21	1	0	0	0	0	0	2	6	1	3		0	1	0	0	0	0	12	6		1	0	1	0	0	0	1	0	1	0	1	0	0	0	0	0	0	0	0	0	1	0	1	0	0	0	0
435		20	1	0	0	0	0	0	2	6	1	3		0	0	0	0	0	1	12	8		1	1	1	1	1	0	1	1	1	1	1	1	0	0	0	0	1	1	0	0	0	0	0	0	1	1	0
436		19	1	0	0	0	0	0	1	5	1	3		0	0	0	0	0	1	12	8		0	0	0	0	0	0	0	1	0	1	0	1	0	0	0	0	0	0	0	0	0	0	0	0	0	0	0
437		19	1	0	0	0	0	0	2	6	1	3		1	0	0	0	0	0	12	7		0	0	0	0	0	0	0	1	0	0	0	0	0	0	0	0	0	0	0	0	0	0	0	0	0	0	0
438		24	0	1	0	0	0	0	2	7	1	3		0	0	0	0	0	1	14	7		1	1	1	0	1	0	1	1	1	0	0	1	0	1	1	1	1	1	0	0	1	0	0	0	0	0	0
439		20	1	0	0	0	0	0	2	6	1	4		1	1	1	1	1	0	12	8		0	0	0	0	0	0	0	1	1	1	1	1	0	0	0	0	0	0	0	0	0	1	0	0	0	0	0
440		20	1	0	0	0	0	0	2	6	1	3		0	1	0	0	0	0	12	6		1	0	0	1	0	1	0	1	1	1	1	1	0	0	0	0	0	0	0	0	0	0	0	0	0	0	0
441		22	0	1	0	0	0	0	1	6	1	3		0	0	0	1	0	0	12	8		0	0	1	0	0	0	0	0	0	0	0	1	0	0	0	0	0	0	0	0	0	0	0	0	0	0	0
442		20	1	0	0	0	0	0	2	6	1	3		1	1	1	0	0	0	12	8		0	0	0	0	0	0	0	1	1	1	1	0	0	0	0	0	0	0	0	1	0	0	0	0	0	0	0
443		20	1	0	0	0	0	0	2	6	1	3		0	0	0	1	0	0	12	8		0	0	0	0	0	0	0	0	0	0	0	0	0	0	0	0	0	0	0	0	0	0	0	0	0	0	1
444		53	0	0	0	0	1	0	2	6	2	3		0	0	0	0	0	1	4	3		0	0	0	0	0	0	0	0	0	0	0	0	0	0	0	0	0	0	0	0	0	0	0	0	0	0	1
445		29	0	1	0	0	0	0	2	6	2	3		1	0	0	0	0	0	15	1		0	0	1	0	0	0	0	0	0	0	0	1	0	0	0	0	0	1	0	0	0	0	0	0	0	0	0
446		52	0	0	0	0	1	0	2	5	2	1		0	0	0	0	0	1	4	1		0	0	0	0	0	0	0	0	0	0	0	0	0	0	0	0	0	0	0	0	0	0	0	0	0	0	1
447		18	1	0	0	0	0	0	2	6	1	3		1	0	0	1	0	0	12	8		0	1	1	0	0	1	0	1	1	1	1	1	0	0	0	0	0	0	0	1	1	1	0	0	0	0	0
448		53	0	0	0	0	1	0	2	4	2	1		0	0	0	0	0	1	2	9		0	0	0	0	0	0	0	0	0	0	0	0	0	0	0	0	0	0	0	0	0	0	0	0	0	0	1
449		30	0	0	1	0	0	0	2	7	2	2		0	0	0	0	0	1	4	1		0	0	0	0	0	0	0	0	0	0	0	0	0	0	0	0	0	0	0	0	0	0	0	0	0	0	1
450		20	1	0	0	0	0	0	2	6	1	3		0	0	1	0	0	0	12	6		0	0	0	0	0	0	0	1	0	1	1	1	0	0	0	0	0	0	0	0	0	0	0	0	0	0	0
451		35	0	0	1	0	0	0	2	6	3	2		0	0	0	0	0	1	4	3		0	1	1	1	0	1	0	1	1	1	1	1	1	1	0	0	0	0	0	0	0	1	0	0	0	0	0
452		53	0	0	0	0	1	0	2	5	2	2		0	0	0	0	0	1	2	9		0	0	0	1	0	1	0	1	0	1	0	0	0	0	0	0	0	0	0	0	0	0	0	0	0	0	0
453		19	1	0	0	0	0	0	2	6	1	3		0	1	0	1	0	0	12	6		0	0	0	0	0	0	0	0	0	0	0	0	0	0	0	0	0	0	0	0	0	0	0	0	0	0	1
454		20	1	0	0	0	0	0	2	6	1	3		0	0	0	0	0	1	12	8		0	0	0	0	0	0	1	1	1	1	0	0	0	0	0	0	0	0	0	0	1	0	0	0	0	0	0
455		18	1	0	0	0	0	0	2	6	1	3		0	0	0	0	0	1	12	6		1	0	1	0	0	1	0	1	0	1	0	1	0	0	0	0	0	0	0	1	1	1	0	0	0	0	0
456		54	0	0	0	0	1	0	2	5	2	2		0	1	0	0	0	0	2	9		0	0	0	0	0	0	0	0	0	1	1	1	0	0	0	0	0	0	0	0	0	0	0	0	0	0	0
457		20	1	0	0	0	0	0	1	6	1	4		0	1	1	1	1	0	12	6		0	0	1	0	0	1	0	1	1	1	1	1	0	0	0	0	0	0	0	1	1	0	0	0	0	0	0
458		45	0	0	0	1	0	0	2	5	2	3		0	0	1	1	0	0	3	9		0	0	0	0	0	0	0	1	0	1	1	0	0	0	0	0	0	0	0	0	0	0	0	0	0	0	0
459		46	0	0	0	1	0	0	2	6	1	1		0	0	0	0	0	1	1	9		0	0	0	0	0	0	0	0	0	0	0	0	0	0	0	0	0	0	0	0	0	0	0	0	0	0	1
460		20	1	0	0	0	0	0	2	6	1	3		0	0	0	0	1	0	12	8		0	0	0	0	1	0	0	1	1	0	1	1	0	0	0	0	1	0	1	0	1	0	0	0	0	0	0
461		22	0	1	0	0	0	0	1	6	1	1		0	0	0	0	0	1	12	8		0	0	0	0	0	0	1	0	1	0	1	0	0	0	0	0	0	0	0	0	0	0	0	0	0	0	0
462		20	1	0	0	0	0	0	1	6	1	3		0	0	0	1	0	0	12	6		0	0	0	0	0	0	1	1	1	1	1	1	0	0	0	0	0	0	0	0	1	0	0	0	0	0	0
463		21	1	0	0	0	0	0	2	6	1	3		0	0	0	0	0	1	12	6		0	0	0	0	0	0	1	1	1	0	0	1	0	0	0	0	0	0	0	0	0	0	0	0	0	0	0
464		20	1	0	0	0	0	0	1	6	1	1		0	0	0	0	0	1	12	8		1	1	1	1	1	1	0	1	0	1	1	1	0	0	0	0	0	0	0	0	1	0	1	0	0	1	0
465		19	1	0	0	0	0	0	2	6	1	4		1	1	1	0	1	0	12	6		0	0	0	0	0	0	0	1	0	1	1	1	0	0	0	0	0	0	0	0	1	0	0	0	0	0	0
466		38	0	0	1	0	0	0	1	4	1	1		0	0	0	0	0	1	3	1		0	1	0	0	0	1	0	1	0	0	0	0	0	0	0	0	0	0	0	0	0	0	0	0	0	0	0
467		30	0	0	1	0	0	0	2	5	2	4		1	0	1	1	0	0	17	1		1	1	0	0	0	1	0	1	1	1	1	0	0	0	0	0	0	0	0	1	1	1	0	0	0	0	0
468		20	1	0	0	0	0	0	2	5	1	3		0	1	0	0	0	1	1	8		0	0	0	0	0	0	0	0	0	0	0	0	0	0	0	0	0	0	0	0	0	0	0	0	0	0	1
469		20	1	0	0	0	0	0	2	6	1	3		0	1	0	0	0	0	12	6		0	0	0	0	0	1	0	1	0	0	0	1	0	0	0	0	0	0	0	0	1	1	0	0	0	0	0
470		21	1	0	0	0	0	0	1	6	1	3		1	0	0	0	0	0	12	6		0	0	0	0	0	0	0	0	0	0	0	0	0	0	0	0	0	0	0	0	0	0	0	0	0	0	1
471		20	1	0	0	0	0	0	2	5	1	3		0	1	0	0	0	0	12	6		0	0	0	0	0	0	0	0	0	0	0	0	0	0	0	0	0	0	0	0	0	0	0	0	0	0	1
472		21	1	0	0	0	0	0	1	6	1	3		0	0	0	1	0	0	12	8		0	0	0	0	0	0	0	0	0	0	0	0	0	0	0	0	0	0	0	0	0	0	0	0	0	0	1
473		18	1	0	0	0	0	0	2	6	1	3		1	0	1	0	0	0	12	6		1	1	1	1	1	1	0	1	1	1	1	1	0	0	0	0	0	0	0	0	1	0	0	0	0	0	0
474		19	1	0	0	0	0	0	2	6	1	3		1	0	0	0	0	0	12	6		0	0	0	0	0	0	0	0	0	0	0	0	0	0	0	0	0	0	0	0	0	0	0	0	0	0	1
475		20	1	0	0	0	0	0	2	6	1	3		0	0	0	0	0	1	12	6		1	1	1	1	1	1	0	1	1	0	0	0	1	1	1	1	1	1	0	1	0	0	0	0	0	0	0
476		18	1	0	0	0	0	0	2	6	1	1		0	1	0	0	0	0	12	6		0	0	0	0	0	0	0	0	0	0	0	0	0	0	0	0	0	0	0	0	0	0	0	0	0	0	1
477		19	1	0	0	0	0	0	2	5	1	3		0	0	0	1	0	0	12	6		0	1	0	0	1	0	0	1	0	1	1	0	0	0	0	0	0	0	0	1	0	0	0	0	0	0	0
478		21	1	0	0	0	0	0	2	6	1	3		1	0	0	1	0	0	12	6		0	0	0	0	0	0	0	0	0	0	0	0	0	0	0	0	0	0	0	0	0	0	0	0	0	0	1
479		19	1	0	0	0	0	0	2	6	1	3		1	0	0	1	0	0	12	7		1	1	1	1	1	0	1	1	1	1	1	0	0	0	0	0	0	0	0	1	1	0	1	0	0	0	0
480		18	1	0	0	0	0	0	2	6	1	3		1	0	0	1	0	0	12	6		0	0	0	0	0	0	0	1	1	0	0	0	0	0	0	0	0	0	0	0	0	0	0	0	0	0	0
481		35	0	0	1	0	0	0	2	5	2	3		1	0	0	0	0	0	13	9		0	1	1	1	0	1	0	1	1	1	1	1	0	0	0	0	0	1	0	1	0	0	0	0	0	0	0
482		18	1	0	0	0	0	0	1	4	1	3		0	1	0	0	0	0	12	6		1	0	1	0	0	1	1	1	1	1	0	1	0	0	0	0	0	1	1	1	1	1	1	1	0	0	0
483		44	0	0	0	1	0	0	1	7	2	4		1	0	1	0	0	0	4	1		0	0	1	0	0	0	0	1	0	1	0	0	0	0	0	0	0	0	1	0	0	0	0	0	0	0	0
484		53	0	0	0	0	1	0	1	8	2	2		0	0	0	0	0	1	4	1		0	0	0	0	0	0	0	0	0	0	0	0	0	0	0	0	0	0	0	0	0	0	0	0	0	0	1
485		19	1	0	0	0	0	0	2	6	1	3		1	0	0	0	0	0	12	8		1	1	1	0	1	1	1	1	1	0	0	1	0	0	0	0	0	0	0	0	0	0	0	0	0	0	0
486		46	0	0	0	1	0	0	2	8	3	3		0	1	0	1	0	0	4	3		1	0	0	0	0	0	1	1	1	0	1	1	1	1	0	0	0	0	0	0	0	0	0	0	0	0	0
487		44	0	0	0	1	0	0	1	6	2	3		0	1	0	1	0	0	4	1		1	1	1	0	0	1	0	0	1	1	1	1	0	0	0	0	0	0	0	0	0	1	0	0	0	0	0
488		36	0	0	1	0	0	0	1	7	3	2		0	0	0	1	0	0	7	3		0	0	0	0	0	0	0	1	0	0	0	1	0	0	0	0	0	0	0	0	0	0	0	0	0	0	0
489		21	1	0	0	0	0	0	2	6	1	4		0	0	0	1	0	0	12	8		1	1	1	1	0	1	0	1	1	1	1	1	0	0	0	0	0	0	0	1	1	1	1	0	0	0	0
490		30	0	0	1	0	0	0	2	7	2	2		0	0	0	0	0	1	3	3		1	1	1	1	1	1	0	0	1	1	1	1	0	0	0	0	0	1	0	0	0	0	0	0	1	1	0
491		32	0	0	1	0	0	0	1	3	1	2		0	0	0	0	0	1	3	4		0	0	1	0	0	0	0	0	0	0	0	0	0	0	0	0	0	0	0	0	0	1	0	0	0	1	0
492		50	0	0	0	0	1	0	2	6	2	3		0	0	0	1	0	0	14	9		1	1	1	1	1	1	0	1	1	1	1	1	1	0	0	0	0	0	0	0	1	0	0	0	0	1	0
493		39	0	0	1	0	0	0	2	8	2	2		0	0	0	0	0	1	5	3		1	1	1	1	1	1	0	1	1	1	1	1	0	0	0	0	0	0	0	1	1	1	0	0	0	1	0
494		24	0	1	0	0	0	0	2	7	1	3		0	0	0	0	0	1	12	8		0	1	0	0	0	1	0	1	0	0	0	0	0	0	0	0	0	0	0	0	0	0	0	0	0	1	0
495		35	0	0	1	0	0	0	1	7	2	3		1	0	1	1	0	0	14	1		1	1	1	0	1	0	1	1	1	1	1	1	0	0	1	0	0	1	0	0	1	0	1	0	1	1	0
496		48	0	0	0	1	0	0	1	7	2	4		1	1	1	0	1	0	3	3		0	0	0	0	0	0	0	0	0	0	0	0	0	0	0	0	0	0	0	0	0	0	0	0	0	0	1
497		32	0	0	1	0	0	0	1	6	2	3		1	0	0	0	0	0	4	1		0	0	0	0	0	0	0	0	0	0	0	0	0	0	0	0	0	0	0	0	0	0	0	0	0	0	1
498		51	0	0	0	0	1	0	1	6	2	3		0	1	0	1	0	0	7	3		0	0	0	0	0	0	0	0	0	0	0	0	0	0	0	0	0	0	1	0	0	0	0	0	0	0	0
499		38	0	0	1	0	0	0	1	7	2	3		0	1	0	0	0	0	5	3		1	0	1	0	0	0	1	1	0	1	0	0	0	0	0	0	0	0	0	0	0	0	0	0	1	0	0
500		31	0	0	1	0	0	0	2	6	2	4		0	0	1	0	0	0	17	1		0	0	0	0	0	0	0	0	0	0	0	0	0	0	0	0	0	0	0	0	0	0	0	0	0	0	1
501		37	0	0	1	0	0	0	2	7	1	2		0	0	0	0	0	1	16	1		1	1	1	0	0	0	1	0	0	0	0	0	0	0	0	0	0	0	1	0	0	0	0	0	1	1	0
502		28	0	1	0	0	0	0	2	6	2	3		0	0	0	1	0	0	4	1		0	0	0	0	0	1	0	1	1	0	0	0	0	0	0	0	0	0	0	0	0	0	0	0	0	0	0
503		47	0	0	0	1	0	0	2	6	2	3		0	1	0	0	0	0	4	1		0	0	0	0	0	1	0	0	0	1	0	0	0	0	0	0	0	0	1	1	0	0	0	0	0	0	0
504		43	0	0	0	1	0	0	1	6	2	3		0	0	1	0	0	0	4	1		0	0	0	1	0	0	0	1	1	0	0	1	0	0	0	0	0	0	0	0	0	0	0	0	0	0	0
505		23	0	1	0	0	0	0	2	5	1	2		0	0	0	1	0	0	1	9		1	0	0	0	0	0	1	1	0	1	0	1	0	0	0	0	0	0	0	0	0	0	0	0	0	0	0
506		39	0	0	1	0	0	0	2	6	2	3		1	0	0	0	0	0	14	1		1	1	1	1	1	0	1	1	1	1	0	1	1	1	1	1	1	0	0	1	0	0	0	0	0	0	0
507		32	0	0	1	0	0	0	2	5	1	3		0	0	0	0	0	1	14	4		0	0	0	0	0	0	0	0	0	0	0	0	0	0	0	0	0	0	0	0	0	0	0	0	0	0	1
508		35	0	0	1	0	0	0	2	6	2	4		1	0	1	0	1	0	5	9		0	0	0	0	0	0	0	1	1	0	0	1	0	1	0	0	0	0	0	0	0	1	0	0	0	0	0
509		43	0	0	0	1	0	0	2	6	2	3		1	0	0	0	0	0	5	3		0	0	0	0	0	0	0	0	0	0	0	0	0	0	0	0	0	0	0	0	0	0	0	0	0	0	1
510		43	0	0	0	1	0	0	2	6	2	3		1	0	0	0	1	0	6	1		1	1	1	1	1	0	1	1	0	1	1	1	1	1	1	0	0	0	1	0	1	0	0	0	0	0	0
511		52	0	0	0	0	1	0	1	4	2	3		0	0	0	0	1	0	16	1		0	0	0	0	0	0	0	0	0	0	0	1	0	0	0	0	0	0	0	0	0	0	0	0	0	0	0
512		38	0	0	1	0	0	0	2	7	2	3		1	0	0	0	0	0	5	3		0	1	0	0	1	0	0	0	0	0	0	1	0	0	0	0	0	0	0	0	0	1	0	0	1	1	0
513		43	0	0	0	1	0	0	2	7	3	3		1	0	0	1	0	0	5	1		1	1	0	0	0	1	0	1	0	1	0	0	1	0	0	0	0	0	0	0	0	0	0	0	0	0	0
514		26	0	1	0	0	0	0	1	6	2	3		1	0	0	0	0	0	5	3		0	0	0	0	0	0	0	0	0	0	0	0	0	0	0	0	0	0	0	0	0	0	0	0	0	0	1
515		53	0	0	0	0	1	0	2	6	3	1		0	0	0	0	0	1	4	3		0	0	0	0	0	0	0	0	0	0	0	0	0	0	0	0	0	0	0	0	0	0	0	0	0	0	1
516		38	0	0	1	0	0	0	2	7	2	3		1	0	0	0	0	0	14	6		1	0	0	0	0	0	1	1	0	1	1	0	1	0	1	0	0	0	0	0	0	0	0	0	0	0	0
517		51	0	0	0	0	1	0	1	7	2	3		1	0	0	0	0	0	4	1		1	1	0	0	0	0	1	1	0	0	0	0	0	0	0	0	0	0	0	0	0	0	0	0	0	0	0
518		47	0	0	0	1	0	0	1	7	2	3		1	0	0	0	0	0	3	1		1	0	0	0	0	0	1	1	0	0	1	1	0	0	0	0	0	0	1	0	0	0	0	0	0	1	0
519		19	1	0	0	0	0	0	2	6	1	3		0	0	0	0	0	1	12	5		1	1	1	1	1	1	0	1	1	1	1	1	0	0	0	0	0	1	0	1	0	1	1	0	0	0	0
520		19	1	0	0	0	0	0	1	6	1	3		0	0	0	0	0	1	12	6		1	1	1	1	1	0	1	1	0	1	1	1	1	0	1	0	0	0	0	0	1	0	0	1	1	1	0
521		30	0	0	1	0	0	0	2	6	1	3		0	0	0	1	0	0	7	1		1	0	0	0	0	0	1	1	0	1	1	1	0	0	0	0	0	0	0	0	0	0	0	0	0	0	0
522		36	0	0	1	0	0	0	2	6	2	3		1	0	0	0	0	0	13	3		0	0	0	1	0	1	0	1	0	1	0	1	0	0	0	0	0	0	0	1	0	0	0	0	1	1	0
523		30	0	0	1	0	0	0	2	5	2	3		1	0	0	1	0	0	6	1		0	0	0	0	0	1	0	1	1	0	0	1	0	0	0	0	1	0	0	0	1	0	0	0	0	0	0
524		39	0	0	1	0	0	0	2	6	2	3		1	0	0	0	0	0	14	1		0	0	0	0	0	0	0	1	1	0	0	1	0	0	0	0	0	0	0	0	1	0	0	0	0	0	0
525		30	0	0	1	0	0	0	2	6	2	2		1	0	0	0	0	0	7	3		1	1	0	1	0	0	1	1	0	1	1	1	1	0	1	0	0	0	0	0	0	0	0	0	0	0	0
526		42	0	0	0	1	0	0	2	6	2	3		0	1	0	0	0	0	5	1		1	1	1	1	1	0	1	1	1	0	0	1	0	0	0	0	0	1	0	1	1	0	0	0	0	1	0
527		53	0	0	0	0	1	0	2	5	2	3		0	1	0	0	0	0	4	3		1	0	1	1	0	1	0	1	1	0	1	1	0	0	0	0	1	0	0	1	1	0	0	0	0	0	0
528		30	0	0	1	0	0	0	2	6	1	1		0	0	0	0	0	1	1	3		1	1	1	1	1	1	0	1	0	1	1	1	0	0	0	0	0	0	0	0	0	0	0	0	1	1	0
529		38	0	0	1	0	0	0	1	6	2	3		0	0	0	1	0	0	7	1		0	0	0	0	0	0	0	0	0	0	0	0	0	0	0	0	0	0	0	0	0	0	0	0	0	0	1
530		40	0	0	0	1	0	0	2	7	2	3		1	0	0	1	0	0	1	3		0	1	1	1	1	1	0	1	1	1	1	1	1	0	0	0	0	1	0	0	1	0	1	0	0	0	0
531		27	0	1	0	0	0	0	1	5	2	2		1	0	0	0	0	0	3	4		0	0	0	0	0	0	0	0	0	0	0	0	0	0	0	0	0	0	0	0	0	0	0	0	0	0	1
532		35	0	0	1	0	0	0	1	6	1	3		0	0	0	1	0	0	3	4		1	1	1	1	1	0	1	1	1	1	1	1	0	0	0	0	1	1	0	1	1	1	0	0	1	1	0
533		50	0	0	0	0	1	0	1	6	2	3		1	0	0	0	0	0	4	1		0	0	0	0	0	0	0	0	0	0	0	0	0	0	0	0	0	0	0	0	0	0	0	0	0	0	1
534		24	0	1	0	0	0	0	2	7	1	3		1	0	0	1	0	0	12	6		1	1	1	0	1	0	0	1	0	1	1	1	1	0	0	0	1	1	0	0	1	0	0	0	0	1	0
535		41	0	0	0	1	0	0	1	6	2	3		1	0	0	0	0	0	7	4		0	0	0	0	0	0	0	0	0	0	0	0	0	0	0	0	0	0	0	0	0	0	0	0	0	0	1
536		21	1	0	0	0	0	0	2	6	2	3		0	0	0	1	0	0	12	8		1	1	1	1	1	0	1	1	1	1	1	1	1	0	0	0	0	1	0	1	1	0	0	0	0	0	0
537		41	0	0	0	1	0	0	2	6	2	3		1	0	1	0	0	0	16	3		1	1	0	1	0	1	0	1	1	1	1	1	0	0	0	0	1	1	1	1	1	1	0	0	0	1	0
538		29	0	1	0	0	0	0	2	6	1	1		0	0	0	0	0	1	17	1		0	0	0	0	0	0	0	1	0	0	0	1	0	0	0	0	0	0	0	0	0	0	0	0	0	0	0
539		23	0	1	0	0	0	0	2	6	1	2		0	0	0	0	0	1	17	3		1	1	1	1	1	0	1	1	0	1	0	1	0	0	0	0	1	1	1	1	1	1	1	0	1	1	0
540		29	0	1	0	0	0	0	1	6	2	3		0	0	0	0	0	1	4	1		1	1	1	0	1	0	1	1	1	1	1	1	1	1	1	1	0	0	0	0	0	1	0	0	0	0	0
541		45	0	0	0	1	0	0	1	4	2	3		1	1	1	1	0	0	16	1		1	1	1	1	1	1	0	1	1	0	0	1	0	0	0	0	0	0	0	0	1	0	0	0	0	0	0
542		27	0	1	0	0	0	0	1	7	1	1		0	0	0	0	0	1	5	1		0	1	1	0	0	0	1	1	0	1	1	0	0	0	0	0	0	0	0	1	0	0	0	0	0	0	0
543		33	0	0	1	0	0	0	2	8	3	1		0	0	0	0	0	1	4	1		1	1	1	1	0	0	1	1	0	1	1	1	0	0	0	0	0	0	0	0	0	0	0	0	0	0	0
544		32	0	0	1	0	0	0	2	7	2	3		1	0	0	1	0	0	14	1		1	0	1	1	0	1	0	1	0	1	1	1	0	0	0	0	1	1	0	1	0	0	0	0	0	0	0
545		51	0	0	0	0	1	0	2	4	2	3		0	1	0	0	0	0	6	1		0	0	0	0	0	0	0	1	0	0	0	0	0	0	0	0	0	0	0	0	0	0	0	0	0	0	0
546		21	1	0	0	0	0	0	2	5	1	1		0	0	0	0	1	0	1	5		0	1	1	1	1	0	0	0	0	1	1	0	0	0	0	1	0	0	0	0	1	1	1	0	1	1	0
547		39	0	0	1	0	0	0	2	7	2	3		1	0	0	0	0	0	5	1		0	0	1	0	1	0	1	0	0	0	0	0	1	0	0	0	0	0	0	0	0	0	0	0	0	0	0
548		35	0	0	1	0	0	0	2	7	2	3		0	0	1	0	1	0	4	1		1	1	1	1	1	1	0	1	0	1	1	1	0	0	0	0	0	0	0	0	1	1	1	0	0	0	0
549		42	0	0	0	1	0	0	2	5	2	3		0	1	0	0	0	0	14	1		1	1	1	1	1	0	1	1	1	1	0	1	0	0	0	0	0	1	1	0	1	0	0	0	0	0	0
550		38	0	0	1	0	0	0	2	7	3	1		1	0	0	0	0	0	7	1		0	0	0	0	0	0	0	0	0	0	0	0	0	0	0	0	0	0	0	0	0	0	0	0	0	0	1
551		38	0	0	1	0	0	0	1	6	2	3		1	0	0	0	0	0	5	3		0	1	0	0	0	0	1	1	0	1	1	1	0	0	0	0	0	0	0	0	0	0	0	0	0	1	0
552		29	0	1	0	0	0	0	2	6	2	3		0	0	0	1	0	0	14	3		1	1	1	1	1	0	1	1	1	1	1	1	0	0	0	0	0	0	0	1	0	0	0	0	0	1	0
553		38	0	0	1	0	0	0	2	6	1	2		0	0	0	0	0	1	3	1		1	1	0	1	0	0	1	1	1	1	0	0	0	0	0	0	0	0	0	0	0	0	0	0	0	0	0
554		42	0	0	0	1	0	0	1	5	2	2		1	0	0	0	0	0	4	1		1	1	0	0	0	1	0	1	0	1	1	1	0	0	0	0	0	0	0	0	0	0	0	0	1	1	0
555		41	0	0	0	1	0	0	1	7	2	3		1	0	1	0	1	0	14	1		0	1	0	1	0	1	0	1	1	1	1	0	0	0	0	0	0	0	0	1	0	0	0	0	0	0	0
556		29	0	1	0	0	0	0	2	7	2	3		1	0	0	0	0	0	5	5		0	0	0	0	0	0	0	0	0	0	0	0	0	0	0	0	0	0	0	0	0	0	0	0	0	0	1
557		47	0	0	0	1	0	0	1	7	2	3		0	1	0	0	0	0	5	1		0	1	1	0	0	0	0	1	1	1	0	1	1	0	0	0	0	0	0	0	1	0	0	0	0	0	0
558		40	0	0	0	1	0	0	1	7	2	3		1	0	0	0	1	0	4	1		1	1	1	1	0	1	0	0	1	0	1	1	0	0	0	0	0	0	1	0	1	0	0	0	0	1	0
559		22	0	1	0	0	0	0	2	6	1	3		1	0	0	0	0	0	12	6		1	1	1	1	0	0	1	1	0	0	0	0	1	0	1	1	0	0	0	0	0	0	0	0	0	0	0
560		28	0	1	0	0	0	0	2	5	2	3		1	0	0	0	0	0	7	9		1	0	1	1	0	0	1	1	1	1	1	1	0	0	0	0	0	1	0	1	0	0	0	0	0	0	0
561		32	0	0	1	0	0	0	1	6	2	3		1	0	1	0	0	0	14	1		0	0	0	0	0	0	0	0	0	0	0	0	0	0	0	0	0	0	0	0	0	0	0	0	0	0	1
562		18	1	0	0	0	0	0	2	6	1	3		1	0	0	0	1	0	12	6		0	0	1	1	0	0	0	1	1	1	1	1	0	0	0	0	0	0	0	1	1	1	1	0	0	0	0
563		33	0	0	1	0	0	0	2	8	2	3		1	0	0	0	0	0	13	9		0	0	0	0	0	0	0	0	0	0	0	0	0	0	0	0	0	0	0	0	0	0	0	0	0	0	1
564		25	0	1	0	0	0	0	2	6	1	1		0	0	0	0	0	1	7	1		0	0	0	0	0	0	0	0	0	0	0	0	0	0	0	0	0	0	0	0	0	0	0	0	0	0	1
565		30	0	0	1	0	0	0	2	7	2	3		0	0	0	1	0	0	4	1		1	1	1	1	0	1	0	1	1	1	1	1	0	0	0	0	0	0	0	0	0	0	0	0	0	0	0
566		19	1	0	0	0	0	0	1	5	1	3		0	0	0	1	0	0	12	8		0	0	0	0	0	0	0	0	0	0	0	0	0	0	0	0	0	0	0	0	0	0	0	0	0	0	1
567		29	0	1	0	0	0	0	2	6	2	3		0	0	1	1	0	0	4	3		0	1	1	1	0	0	0	0	1	1	1	0	0	0	0	0	0	0	0	0	0	1	0	0	0	0	0
568		38	0	0	1	0	0	0	2	5	2	3		0	0	1	0	0	0	17	2		0	0	0	0	0	0	1	0	0	1	0	1	0	0	0	0	0	0	0	0	0	0	0	0	0	0	0
569		48	0	0	0	1	0	0	2	6	2	3		0	1	0	0	0	0	3	4		1	1	1	1	1	1	0	0	0	1	1	0	0	0	0	0	0	0	0	0	0	0	0	0	0	0	0
570		38	0	0	1	0	0	0	2	6	2	3		1	0	1	1	0	0	14	1		0	1	0	0	0	0	0	1	1	1	1	1	1	0	1	0	0	0	0	0	0	0	0	0	0	0	0
571		28	0	1	0	0	0	0	2	6	2	3		1	0	0	1	0	0	4	1		1	1	1	0	1	0	1	1	1	1	1	1	0	0	0	0	0	0	1	1	0	1	0	0	1	0	0
572		35	0	0	1	0	0	0	2	7	2	2		1	0	0	1	0	0	6	1		1	1	1	1	1	1	0	1	1	1	0	1	0	0	0	0	0	0	0	0	0	1	0	0	0	0	0
573		46	0	0	0	1	0	0	1	7	2	3		1	0	0	0	0	0	3	9		0	0	0	0	0	0	0	0	0	0	0	0	0	0	0	0	0	0	0	0	0	0	0	0	0	0	1
574		39	0	0	1	0	0	0	1	6	2	3		0	0	1	0	0	0	16	1		1	1	1	0	0	1	0	1	1	1	1	1	1	1	0	0	0	0	0	0	0	0	0	0	0	0	0
575		45	0	0	0	1	0	0	2	5	3	2		0	1	0	0	0	0	14	1		1	1	1	1	1	0	1	1	1	1	1	1	1	1	1	0	0	1	1	1	1	1	0	0	0	0	0
576		47	0	0	0	1	0	0	2	6	2	3		0	0	1	0	0	0	13	9		0	0	1	0	0	0	1	0	0	0	0	1	0	0	0	0	0	1	0	1	0	1	0	1	1	1	0
577		37	0	0	1	0	0	0	2	5	2	3		1	0	0	0	0	0	16	1		0	0	0	0	0	0	0	0	0	0	0	0	0	0	0	0	0	0	0	0	0	0	0	0	0	0	1
578		32	0	0	1	0	0	0	2	3	2	3		0	0	1	0	0	0	3	9		0	0	0	0	0	0	0	0	0	0	0	0	0	0	0	0	0	0	0	0	0	0	0	0	0	0	1
579		39	0	0	1	0	0	0	2	7	2	3		1	0	0	1	0	0	5	1		0	0	1	0	0	0	0	1	1	0	1	0	0	0	0	0	0	0	0	0	0	0	0	0	0	0	0
580		32	0	0	1	0	0	0	2	6	2	3		1	0	0	1	0	0	14	1		0	0	0	0	0	0	0	1	0	0	0	0	0	1	0	0	0	0	0	0	0	0	0	0	0	0	0
581		35	0	0	1	0	0	0	2	7	2	3		1	0	0	0	0	0	7	3		1	1	1	1	1	0	1	1	0	1	1	1	1	1	1	1	1	1	0	1	1	1	0	0	1	1	0
582		38	0	0	1	0	0	0	2	6	2	3		1	0	0	0	0	0	5	1		0	0	0	0	0	0	0	1	1	0	0	0	0	0	0	0	0	0	0	0	0	0	0	0	0	0	0
583		27	0	1	0	0	0	0	2	4	2	2		1	0	0	0	0	0	13	9		0	0	0	0	0	0	0	0	0	1	0	1	0	0	0	0	0	0	0	0	1	0	0	0	0	0	0
584		32	0	0	1	0	0	0	2	2	2	3		1	0	1	0	0	0	13	9		1	0	1	0	1	0	1	1	1	0	0	1	0	0	0	0	0	0	1	1	1	0	0	0	0	0	0
585		35	0	0	1	0	0	0	2	7	2	3		1	0	0	0	0	0	12	6		0	0	0	0	0	0	0	0	0	0	0	0	0	0	0	0	0	0	0	0	0	0	0	0	0	0	1
586		33	0	0	1	0	0	0	2	6	2	3		0	0	1	0	0	0	16	3		0	1	1	1	0	0	0	1	1	1	1	1	0	0	0	0	0	0	0	0	0	1	0	0	1	1	0
587		37	0	0	1	0	0	0	2	7	2	3		1	0	0	1	0	0	4	1		0	0	0	0	0	0	0	0	0	0	0	0	0	0	0	0	0	0	0	0	0	0	0	0	0	0	1
588		34	0	0	1	0	0	0	1	8	1	1		0	0	0	0	0	1	5	3		0	0	0	0	0	0	0	0	0	0	0	0	0	0	0	0	0	0	0	1	0	0	0	0	0	1	0
589		28	0	1	0	0	0	0	2	6	2	2		0	0	0	0	0	1	1	9		0	0	0	0	0	0	0	0	0	0	0	0	0	0	0	0	0	0	0	0	0	0	0	0	0	0	1
590		39	0	0	1	0	0	0	2	8	2	4		1	0	1	1	0	0	4	3		1	1	0	0	0	0	1	1	0	0	0	1	0	0	0	0	0	0	0	0	0	0	0	0	0	0	0
591		42	0	0	0	1	0	0	2	7	2	3		1	0	0	0	0	0	17	3		1	1	1	1	0	0	0	1	0	0	0	0	0	0	0	0	0	0	0	1	0	0	0	0	0	0	0
592		39	0	0	1	0	0	0	1	8	2	3		1	0	0	1	0	0	14	1		1	1	1	1	1	1	1	1	1	1	1	1	1	1	1	1	0	0	1	1	1	1	1	0	1	1	0
593		20	1	0	0	0	0	0	2	6	1	3		0	0	0	1	0	0	12	8		0	0	0	0	0	0	0	0	0	0	0	0	0	0	0	0	0	0	0	0	0	0	0	0	0	0	1
594		67	0	0	0	0	0	1	1	5	2	2		0	0	0	0	0	1	2	9		0	0	0	0	0	0	0	0	0	0	0	0	0	0	0	0	0	0	0	0	0	0	0	0	0	0	1
595		33	0	0	1	0	0	0	1	7	2	3		1	0	0	1	0	0	4	1		0	1	0	0	0	0	1	0	0	0	0	0	0	0	0	0	0	0	0	0	0	0	0	0	1	0	0
596		39	0	0	1	0	0	0	2	5	2	3		1	0	0	0	0	0	4	1		1	0	0	0	0	0	1	1	0	1	0	1	0	0	0	0	0	0	0	0	0	0	0	0	0	1	0
597		67	0	0	0	0	0	1	2	5	2	3		1	0	1	0	0	0	2	9		1	1	1	1	1	0	1	1	0	1	1	1	0	0	0	0	0	0	0	0	0	0	0	0	0	0	0
598		48	0	0	0	1	0	0	2	6	2	2		0	1	0	0	0	0	5	1		0	0	0	0	0	0	0	0	0	0	0	0	0	0	0	0	0	0	0	0	0	0	0	0	0	0	1
599		40	0	0	0	1	0	0	2	6	2	2		1	0	0	0	0	0	13	9		1	1	1	1	0	0	1	1	0	1	0	0	0	0	0	0	1	1	1	1	0	1	0	0	0	0	0
600		37	0	0	1	0	0	0	1	6	2	3		1	0	0	0	0	0	17	1		0	1	0	0	0	0	1	1	0	0	1	1	0	0	0	0	0	0	0	0	1	0	0	0	0	0	0
601		36	0	0	1	0	0	0	2	6	2	3		1	0	0	0	0	0	3	3		0	1	0	0	0	0	1	1	0	0	1	1	0	0	0	0	0	0	0	0	1	0	0	0	0	0	0
602		39	0	0	1	0	0	0	2	6	2	3		1	0	1	0	0	0	9	2		1	1	1	0	1	1	0	1	1	1	1	1	0	0	0	0	0	1	0	1	0	1	0	0	1	1	0
603		32	0	0	1	0	0	0	1	7	2	3		0	0	0	1	0	0	7	3		1	1	1	1	0	0	1	1	1	0	0	1	0	1	0	0	0	1	0	0	1	0	0	0	0	0	0
604		62	0	0	0	0	0	1	1	4	2	2		0	0	0	1	0	0	2	9		0	1	0	0	0	0	0	0	0	0	1	0	0	0	0	0	0	0	0	0	1	0	0	0	0	0	0
605		33	0	0	1	0	0	0	1	6	2	3		0	0	1	0	1	0	14	9		1	1	1	1	1	0	1	1	1	1	1	1	1	1	1	1	0	1	0	1	1	0	0	0	0	0	0
606		42	0	0	0	1	0	0	2	7	2	3		1	0	0	0	0	0	4	1		0	0	1	1	0	1	0	0	0	0	0	0	0	0	0	0	0	0	0	0	0	0	0	0	0	0	0
607		41	0	0	0	1	0	0	2	7	4	3		1	0	0	0	0	0	4	5		0	1	1	1	0	1	0	1	0	1	0	1	1	0	1	0	0	0	0	0	1	0	0	0	1	1	0
608		40	0	0	0	1	0	0	2	4	2	3		0	1	0	0	0	0	16	5		0	1	1	0	1	0	0	1	0	1	0	1	1	0	1	0	0	0	0	0	0	1	0	0	1	0	0
609		39	0	0	1	0	0	0	2	6	2	3		1	0	1	0	0	0	6	2		0	0	1	0	0	0	0	1	1	0	1	0	0	0	0	0	0	0	0	0	0	0	0	0	0	0	0
610		22	0	1	0	0	0	0	1	6	1	3		0	0	0	1	0	0	1	7		0	0	0	0	0	0	0	1	0	0	0	1	0	0	0	0	0	0	0	0	0	0	0	0	0	0	0
611		55	0	0	0	0	1	0	2	4	3	3		0	0	0	0	1	0	2	9		1	1	1	0	0	0	0	1	0	1	1	1	0	0	0	0	0	0	0	0	0	0	0	0	0	0	0
612		19	1	0	0	0	0	0	2	5	1	3		1	0	0	1	0	0	12	6		0	0	0	0	0	0	0	1	0	1	1	1	0	0	0	0	0	0	0	0	0	0	0	0	0	0	0
613		54	0	0	0	0	1	0	2	6	2	2		0	0	0	0	0	1	17	3		0	1	0	0	0	0	0	1	0	1	0	1	0	1	0	0	0	0	0	0	0	0	0	0	1	0	0
614		50	0	0	0	0	1	0	2	3	2	3		0	1	0	0	0	0	13	9		0	1	0	0	0	0	1	0	0	1	1	1	0	0	0	0	0	0	0	0	0	0	0	0	0	0	0
615		24	0	1	0	0	0	0	1	5	1	2		0	0	0	0	0	1	3	1		1	1	1	1	1	1	1	1	0	1	1	1	1	1	1	1	0	1	1	1	0	1	1	1	1	1	0
616		49	0	0	0	1	0	0	2	6	2	3		1	1	1	0	0	0	14	1		0	0	1	0	0	0	0	1	1	0	0	0	0	0	0	0	0	0	0	0	0	0	0	0	0	0	0
617		40	0	0	0	1	0	0	1	6	2	3		1	0	0	1	1	0	6	1		1	1	1	0	0	0	1	1	0	1	1	0	0	0	0	0	0	1	0	0	0	0	0	0	0	0	0
618		18	1	0	0	0	0	0	2	5	1	3		0	0	0	1	0	0	6	2		0	1	0	0	0	0	0	1	0	1	0	0	0	0	0	0	0	0	0	0	0	0	0	0	0	0	0
619		36	0	0	1	0	0	0	2	6	2	3		1	0	0	0	0	0	6	1		0	1	0	1	0	0	0	0	0	1	1	0	0	0	0	0	0	0	0	0	0	0	0	0	0	0	0
620		41	0	0	0	1	0	0	2	6	1	1		0	0	0	0	0	1	7	4		0	1	0	0	1	0	0	0	0	0	0	1	0	0	1	0	0	0	0	0	1	1	0	0	1	0	0
621		24	0	1	0	0	0	0	2	7	1	2		0	0	0	0	0	1	12	6		1	1	1	1	1	0	1	1	1	1	1	1	0	0	0	1	0	0	0	1	1	1	1	0	0	0	0
622		47	0	0	0	1	0	0	2	6	2	3		0	0	1	0	0	0	1	9		1	0	0	0	0	0	1	1	0	1	0	0	0	0	1	0	0	0	0	0	0	0	0	0	0	0	0
623		44	0	0	0	1	0	0	1	7	2	3		1	0	0	1	0	0	4	1		1	0	1	0	0	1	0	1	1	0	1	1	0	0	0	0	0	0	0	0	1	0	0	0	0	0	0
624		40	0	0	0	1	0	0	2	7	2	3		1	0	0	0	0	0	4	3		0	1	1	1	1	1	0	1	1	1	1	1	1	1	1	1	1	1	0	0	1	1	0	0	1	1	0
625		32	0	0	1	0	0	0	2	5	1	2		0	0	0	0	1	0	17	9		0	0	0	0	0	1	0	0	0	0	0	1	1	0	1	0	0	0	1	0	0	1	0	0	0	0	0
626		36	0	0	1	0	0	0	1	7	2	3		1	0	0	0	0	0	14	1		0	1	0	1	0	0	1	0	1	1	1	1	0	0	1	0	0	0	0	0	0	0	0	0	0	0	0
627		36	0	0	1	0	0	0	2	6	2	3		1	0	0	1	0	0	4	1		0	0	0	0	0	0	0	0	0	0	0	0	0	0	0	0	0	0	0	0	0	0	0	0	0	0	1
628		41	0	0	0	1	0	0	2	6	2	2		1	0	0	0	0	0	17	1		0	1	0	1	0	1	0	1	1	1	1	1	1	1	1	0	1	0	0	0	0	1	0	0	1	1	0
629		30	0	0	1	0	0	0	1	6	2	3		1	0	0	0	0	0	3	3		1	1	1	0	0	0	1	0	0	0	0	0	0	0	0	0	0	0	0	0	0	0	0	0	0	0	0
630		22	0	1	0	0	0	0	2	6	1	2		0	0	0	0	0	1	12	6		1	1	1	0	0	0	1	0	1	0	0	0	0	0	0	0	0	0	0	1	1	0	1	0	0	0	0
631		36	0	0	1	0	0	0	2	6	2	3		1	0	0	1	0	0	14	1		0	1	0	0	1	0	0	1	0	1	1	1	0	0	0	0	0	1	0	0	0	0	1	0	1	1	0
632		22	0	1	0	0	0	0	1	5	1	2		0	0	0	1	0	0	12	8		0	0	0	0	0	1	0	1	0	0	0	1	0	0	0	0	0	0	0	0	0	0	0	0	0	0	0
633		41	0	0	0	1	0	0	2	6	2	4		1	0	1	0	1	0	4	1		1	1	1	0	1	1	0	1	0	1	0	0	0	0	0	0	0	0	1	0	1	0	0	0	0	0	0
634		40	0	0	0	1	0	0	2	6	2	3		1	0	0	0	0	0	4	3		1	0	1	0	1	0	1	1	1	1	0	1	0	0	1	0	0	0	0	0	1	0	1	0	0	0	0
635		37	0	0	1	0	0	0	1	8	2	3		1	0	0	1	0	0	4	1		0	1	0	0	0	1	0	1	1	1	0	1	1	1	1	1	1	1	1	1	1	1	0	0	1	0	0
636		42	0	0	0	1	0	0	1	6	2	3		1	0	0	1	0	0	3	5		1	1	1	0	0	1	0	0	1	1	1	0	1	0	0	0	0	0	0	1	0	0	0	0	0	1	0
637		34	0	0	1	0	0	0	2	6	2	3		1	0	1	1	0	0	6	9		1	1	1	0	1	0	1	1	0	0	1	1	0	0	1	0	0	0	0	0	0	0	0	0	0	0	0
638		32	0	0	1	0	0	0	2	6	2	3		1	0	0	1	0	0	5	3		0	0	0	0	0	0	0	0	0	1	1	0	0	0	0	0	0	0	0	1	0	0	0	0	0	0	0
639		33	0	0	1	0	0	0	2	5	2	3		1	0	0	1	0	0	3	1		0	0	0	0	0	1	1	0	1	0	0	0	0	0	0	0	0	0	0	0	0	0	0	0	0	0	0
640		49	0	0	0	1	0	0	2	6	2	3		0	1	0	0	0	0	14	1		0	0	1	0	1	0	0	1	1	0	0	0	0	0	0	0	0	0	0	0	0	0	0	0	0	0	0
641		40	0	0	0	1	0	0	2	7	2	3		1	0	1	1	0	0	4	1		1	1	0	1	1	0	1	1	0	1	0	1	0	0	0	0	0	0	0	0	0	0	0	0	1	1	0
642		49	0	0	0	1	0	0	2	6	3	3		1	0	0	1	0	0	7	3		0	1	0	0	1	0	1	1	1	1	1	1	1	1	1	0	0	0	0	0	0	0	0	0	1	1	0
643		20	1	0	0	0	0	0	1	5	1	4		0	0	0	1	0	0	5	3		0	0	0	0	0	0	0	0	0	0	0	0	1	0	0	0	0	0	0	0	0	0	0	0	0	0	0
644		58	0	0	0	0	1	0	2	1	3	1		0	0	0	0	0	1	8	9		0	0	1	0	0	0	0	0	0	0	0	0	0	0	0	0	0	0	0	0	0	0	0	0	0	0	0
645		30	0	0	1	0	0	0	1	6	2	2		0	0	0	0	0	1	7	1		1	1	1	1	0	1	0	1	0	1	1	1	0	0	0	0	0	0	1	0	1	1	0	0	1	1	0
646		44	0	0	0	1	0	0	1	5	2	3		1	1	1	1	0	0	4	1		0	0	0	0	0	0	0	0	0	0	0	0	0	0	0	0	0	0	0	0	1	0	1	0	1	0	0
647		56	0	0	0	0	1	0	1	4	2	3		0	1	0	0	0	0	16	4		0	0	0	0	1	0	0	0	0	0	0	1	0	0	0	0	0	0	0	1	0	0	0	0	0	0	0
648		40	0	0	0	1	0	0	1	6	2	3		1	0	0	0	0	0	4	1		1	1	1	1	0	0	1	1	0	0	0	0	0	0	0	0	0	0	0	0	0	0	0	0	0	0	0
649		50	0	0	0	0	1	0	2	6	2	2		0	1	0	0	0	0	14	9		0	1	0	1	0	0	1	1	1	1	0	1	0	0	0	0	0	1	0	1	0	1	0	0	0	0	0
650		39	0	0	1	0	0	0	1	7	2	3		1	0	1	0	0	0	5	5		1	0	1	0	0	0	0	1	1	1	1	1	0	0	0	0	0	0	0	0	0	0	0	0	1	0	0
651		44	0	0	0	1	0	0	2	4	2	3		1	0	0	1	0	0	13	9		0	0	0	0	0	0	0	0	0	0	0	0	0	0	0	0	0	0	0	0	0	0	0	0	0	0	1
652		42	0	0	0	1	0	0	2	6	3	3		0	0	0	1	0	0	3	3		0	1	0	0	0	0	0	1	0	0	0	1	0	0	0	0	0	0	0	0	1	0	0	0	1	1	0
653		41	0	0	0	1	0	0	2	6	2	3		1	0	0	0	1	0	4	1		0	0	0	0	0	0	0	0	0	0	0	0	0	0	0	0	0	0	0	0	0	0	0	0	0	0	1
654		43	0	0	0	1	0	0	1	7	2	4		0	0	1	1	0	0	5	1		0	0	0	0	0	0	1	1	1	0	0	0	0	0	0	0	0	0	0	0	0	0	0	0	0	0	0
655		31	0	0	1	0	0	0	1	6	1	1		0	0	0	0	0	1	3	4		0	0	0	0	0	0	0	0	0	0	0	0	0	0	0	0	0	0	0	0	0	0	0	0	0	0	1
656		44	0	0	0	1	0	0	1	7	2	3		1	0	0	0	0	0	5	1		0	0	0	0	0	0	0	0	0	0	0	0	0	0	0	0	0	0	0	0	0	0	0	0	0	0	1
657		40	0	0	0	1	0	0	1	6	2	2		1	0	0	0	0	0	5	1		1	1	0	1	0	0	1	1	1	0	1	1	0	0	0	0	0	0	0	0	0	0	0	0	0	0	0
658		42	0	0	0	1	0	0	1	5	2	3		1	0	1	0	0	0	4	4		0	0	0	0	0	0	0	0	0	0	0	0	0	0	0	0	0	0	0	0	0	0	0	0	0	0	1
659		43	0	0	0	1	0	0	1	6	1	3		0	0	0	1	0	0	5	1		0	0	0	0	0	0	0	0	0	0	1	0	1	0	1	0	0	0	0	0	0	1	0	0	0	0	0
660		42	0	0	0	1	0	0	2	6	3	2		1	0	0	0	0	0	14	1		1	1	1	1	1	0	1	1	1	1	1	1	1	1	0	0	0	1	0	1	1	0	0	0	0	0	0
661		47	0	0	0	1	0	0	2	5	2	3		0	0	1	0	0	0	3	3		0	1	0	1	0	0	0	0	0	0	0	0	0	0	0	0	0	0	0	1	0	0	0	0	0	0	0
662		39	0	0	1	0	0	0	2	6	2	3		1	0	0	1	0	0	5	1		1	1	1	1	1	1	0	1	1	1	1	1	0	0	0	0	0	0	0	0	0	1	0	0	1	1	0
663		22	0	1	0	0	0	0	2	6	1	3		1	0	0	0	0	0	17	3		1	0	1	0	0	0	1	1	1	0	0	1	1	1	1	1	0	1	0	1	1	0	0	0	0	0	0
664		19	1	0	0	0	0	0	2	4	1	2		0	0	0	1	0	0	12	6		0	0	0	0	0	0	0	0	0	0	0	0	0	0	0	0	0	0	0	0	0	0	0	0	0	0	1
665		27	0	1	0	0	0	0	2	7	1	3		0	0	0	0	0	1	12	6		0	0	0	0	1	0	1	1	0	1	0	1	0	0	0	0	0	0	0	0	0	1	0	0	0	0	0
666		38	0	0	1	0	0	0	2	7	1	3		0	0	0	1	0	0	5	3		1	1	1	1	1	0	1	1	1	1	1	1	1	1	1	0	0	0	1	1	1	0	0	0	0	0	0
667		23	0	1	0	0	0	0	2	6	1	3		0	0	0	0	0	1	12	7		0	0	0	0	0	0	0	0	0	0	0	0	0	0	0	0	0	0	0	0	0	0	0	0	0	0	1
668		41	0	0	0	1	0	0	1	6	2	2		1	0	0	0	0	0	5	1		1	1	1	1	1	1	0	1	1	1	1	1	1	1	1	1	0	0	0	1	1	0	0	0	1	1	0
669		35	0	0	1	0	0	0	2	6	2	3		1	0	0	1	0	0	1	4		0	1	0	0	0	0	1	0	1	0	1	1	0	0	0	0	0	0	0	0	0	1	0	0	0	0	0
670		27	0	1	0	0	0	0	2	6	1	2		0	0	0	0	0	1	14	1		1	1	0	0	0	1	0	1	1	1	1	1	0	0	0	0	0	0	0	0	0	0	0	0	0	0	0
671		38	0	0	1	0	0	0	1	6	3	1		0	0	0	0	0	1	17	1		0	0	0	0	0	0	0	0	0	0	0	0	0	0	0	0	0	0	0	0	0	0	0	0	0	0	1
672		31	0	0	1	0	0	0	2	5	2	3		1	0	0	0	0	0	13	9		1	1	1	1	1	0	1	0	1	1	0	0	1	1	0	1	0	0	0	1	1	1	1	0	0	0	0
673		42	0	0	0	1	0	0	1	6	2	1		0	0	0	0	0	1	5	1		1	1	1	0	0	0	1	1	0	0	1	1	1	0	0	0	0	1	0	1	1	0	0	0	0	0	0
674		42	0	0	0	1	0	0	2	5	2	3		1	0	0	0	0	0	5	1		0	0	0	0	0	0	0	0	0	0	0	0	0	0	0	0	0	0	0	0	0	0	0	0	0	0	1
675		39	0	0	1	0	0	0	2	6	2	3		1	0	0	1	0	0	4	1		1	1	1	1	1	1	0	1	0	1	1	1	0	0	0	0	0	0	1	1	1	1	0	0	1	0	0
676		39	0	0	1	0	0	0	2	6	2	3		1	0	0	0	0	0	5	3		1	0	1	1	0	1	0	1	1	1	0	1	0	0	0	0	0	0	0	0	0	0	0	0	0	0	0
677		38	0	0	1	0	0	0	2	6	2	3		1	0	0	0	0	0	4	1		0	0	0	0	0	0	0	1	0	1	1	0	0	0	0	0	0	1	0	0	0	0	0	0	1	0	0
678		39	0	0	1	0	0	0	1	6	2	3		1	0	0	1	0	0	5	1		1	1	1	1	0	0	1	1	0	1	1	1	0	0	0	0	0	0	0	0	1	0	0	0	0	0	0
679		39	0	0	1	0	0	0	2	8	2	3		1	0	0	0	0	0	5	1		0	0	0	0	0	0	0	0	0	0	1	1	0	0	1	0	0	0	0	0	0	0	0	0	0	0	0
680		33	0	0	1	0	0	0	2	6	2	3		1	0	0	1	1	0	5	9		0	1	0	1	0	0	0	1	0	0	0	1	1	0	0	0	0	0	1	1	1	0	0	0	1	1	0
681		23	0	1	0	0	0	0	2	7	1	3		0	0	0	1	0	0	12	7		1	1	1	1	1	1	0	1	1	1	1	1	0	0	0	0	0	0	0	1	0	1	0	0	0	1	0
682		55	0	0	0	0	1	0	1	5	2	2		0	0	0	1	0	0	4	1		0	0	0	0	0	0	0	0	0	0	0	0	0	0	0	0	0	0	0	0	0	0	0	0	0	0	1
683		39	0	0	1	0	0	0	2	6	2	4		1	0	1	1	0	0	10	1		1	1	1	1	1	0	1	1	0	1	1	1	1	0	1	0	0	0	1	1	1	0	0	0	1	1	0
684		28	0	1	0	0	0	0	2	6	2	4		1	0	0	1	0	0	14	5		1	1	0	0	0	0	1	1	1	0	0	1	0	0	0	0	0	0	0	0	0	0	0	0	1	1	0
685		20	1	0	0	0	0	0	2	6	1	3		1	0	0	0	0	0	12	7		0	0	0	0	0	0	0	0	0	0	0	0	0	0	0	0	0	0	0	0	0	0	0	0	0	0	1
686		40	0	0	0	1	0	0	2	6	2	3		1	0	0	0	0	0	4	1		1	1	1	1	1	0	1	0	1	1	1	1	1	0	1	1	1	1	0	0	1	1	1	0	1	1	0
687		41	0	0	0	1	0	0	1	7	2	3		1	0	0	0	0	0	14	1		1	1	1	0	0	0	1	0	1	1	1	1	0	0	0	0	0	0	0	0	0	0	0	0	0	0	0
688		39	0	0	1	0	0	0	1	6	2	3		1	0	0	1	0	0	14	1		1	1	1	1	1	0	1	1	1	1	1	1	0	1	1	0	0	0	1	0	1	0	0	0	0	0	0
689		51	0	0	0	0	1	0	1	6	2	3		0	1	0	0	0	0	5	3		1	1	1	1	1	0	1	0	1	0	0	0	0	0	0	0	0	0	0	1	1	0	0	0	0	0	0
690		26	0	1	0	0	0	0	2	7	1	2		0	0	0	1	0	0	12	6		1	1	1	1	1	0	1	0	1	1	1	1	0	0	0	0	0	1	1	1	1	0	0	0	0	1	0
691		42	0	0	0	1	0	0	2	5	2	3		0	0	1	0	0	0	9	1		0	1	0	0	0	0	0	1	0	0	0	0	0	0	0	0	0	0	0	0	0	1	0	0	1	0	0
692		34	0	0	1	0	0	0	2	6	2	2		0	0	0	0	0	1	5	1		0	1	1	1	0	1	0	0	0	1	0	1	0	0	0	0	0	1	0	1	0	0	0	0	0	0	0
693		22	0	1	0	0	0	0	2	7	1	3		0	0	0	1	0	0	12	5		1	1	1	1	1	0	1	1	1	1	1	1	1	0	0	1	0	1	0	1	1	1	0	1	1	1	0
694		50	0	0	0	0	1	0	2	5	2	2		0	0	0	0	0	1	7	2		1	0	0	0	0	0	0	1	1	0	1	0	0	0	0	0	0	0	0	0	0	0	0	0	0	0	0
695		43	0	0	0	1	0	0	1	6	2	3		1	0	0	1	0	0	8	1		1	1	1	1	0	1	0	1	1	0	1	1	1	0	1	0	0	0	0	0	1	1	0	0	1	0	0
696		42	0	0	0	1	0	0	1	6	2	3		0	0	0	1	0	0	1	9		1	0	0	0	1	1	0	1	0	0	0	1	0	0	0	0	0	0	0	1	1	0	0	0	0	0	0
697		52	0	0	0	0	1	0	2	6	2	3		0	1	0	0	0	0	4	1		1	1	1	0	1	1	0	1	1	1	1	1	1	1	0	0	0	0	0	1	0	0	0	0	1	1	0
698		43	0	0	0	1	0	0	2	6	2	3		1	0	0	1	0	0	4	1		0	0	0	0	0	0	0	0	0	0	0	0	0	0	0	0	0	0	0	0	0	0	0	0	0	0	1
699		22	0	1	0	0	0	0	2	6	1	3		0	0	0	0	1	0	1	9		1	0	0	1	0	0	1	1	1	1	1	1	1	0	0	0	1	1	0	1	1	1	0	0	1	1	0
700		30	0	0	1	0	0	0	1	6	2	2		0	0	0	0	0	1	6	1		0	1	0	0	0	0	0	0	0	0	0	0	0	0	0	0	0	0	0	0	0	0	0	0	0	1	0
701		45	0	0	0	1	0	0	1	6	2	3		1	0	1	1	0	0	3	3		0	1	1	0	0	0	1	1	0	0	0	0	0	0	0	0	0	0	0	0	0	0	0	0	0	0	0
702		40	0	0	0	1	0	0	2	6	1	3		1	0	0	1	1	0	3	3		1	1	1	1	1	1	0	1	1	0	0	1	0	0	0	0	0	0	0	1	1	1	0	0	0	0	0
703		34	0	0	1	0	0	0	1	7	2	3		1	0	0	1	0	0	4	1		0	0	0	0	0	0	0	0	1	0	0	0	0	0	0	0	0	0	0	0	0	0	0	0	0	0	0
704		23	0	1	0	0	0	0	2	4	1	2		0	0	0	1	0	0	3	3		0	0	0	0	0	0	0	0	0	0	1	0	0	0	0	0	0	0	0	0	0	0	0	0	0	0	0
705		35	0	0	1	0	0	0	1	7	2	3		1	0	0	0	0	0	4	1		0	0	0	0	0	0	0	1	0	0	0	0	0	0	0	0	0	0	0	0	1	0	0	0	0	0	0
706		40	0	0	0	1	0	0	2	6	3	2		1	0	0	0	0	0	16	3		1	1	1	1	0	0	1	1	0	1	1	1	1	1	1	0	0	0	0	0	1	0	0	0	0	0	0
707		24	0	1	0	0	0	0	1	6	1	3		0	0	0	0	1	0	3	3		1	0	1	1	1	0	1	1	1	1	1	0	1	0	0	1	0	0	1	1	1	0	0	0	0	0	0
708		51	0	0	0	0	1	0	2	5	2	3		0	0	0	1	0	0	2	9		0	0	0	0	0	0	0	0	0	0	0	0	0	0	0	0	0	0	0	0	0	0	0	0	0	0	1
709		46	0	0	0	1	0	0	2	5	2	3		0	0	1	0	0	0	3	9		0	1	0	0	1	0	0	0	0	0	0	1	1	0	0	0	0	0	0	0	0	1	0	0	0	0	0
710		68	0	0	0	0	0	1	2	3	2	3		1	0	0	0	0	0	13	9		1	1	0	0	1	0	1	1	1	1	0	1	0	0	0	0	0	0	0	1	0	0	0	0	1	0	0
711		26	0	1	0	0	0	0	1	6	1	2		0	0	0	0	0	1	1	9		1	1	1	1	0	1	0	1	0	0	0	1	0	0	0	0	0	0	0	1	1	0	0	0	0	0	0
712		65	0	0	0	0	0	1	2	3	2	3		1	0	0	0	0	0	2	9		0	0	0	0	0	0	0	1	0	0	0	0	0	0	0	0	0	0	0	0	0	0	0	0	0	0	0
713		34	0	0	1	0	0	0	1	6	2	3		1	0	0	0	0	0	6	1		1	1	1	1	1	0	1	1	1	1	1	1	1	1	1	1	0	0	1	1	1	0	0	0	0	0	0
714		38	0	0	1	0	0	0	2	6	2	3		1	0	0	1	0	0	6	1		0	0	0	0	0	0	0	0	0	0	0	0	0	0	0	0	0	0	0	0	0	0	0	0	0	0	1
715		63	0	0	0	0	0	1	2	3	2	2		0	1	0	0	0	0	2	9		0	0	0	0	0	0	0	0	0	0	0	0	0	0	0	0	0	0	0	0	0	0	0	0	0	0	1
716		55	0	0	0	0	1	0	2	5	2	2		0	0	0	0	0	1	2	9		0	0	0	0	0	0	0	1	0	1	0	1	0	0	0	0	0	0	0	0	0	0	0	0	0	0	0
717		42	0	0	0	1	0	0	2	7	2	4		0	0	0	0	0	1	4	1		0	0	1	0	0	0	0	1	0	1	0	1	0	0	0	0	0	0	0	0	1	0	0	0	0	0	0
718		34	0	0	1	0	0	0	2	5	2	3		1	0	0	0	0	0	14	1		0	0	0	0	0	0	0	0	0	1	1	1	0	0	0	0	0	0	0	0	0	0	0	0	0	0	0
719		35	0	0	1	0	0	0	1	6	1	3		0	0	0	1	0	0	3	9		0	0	0	0	0	0	0	1	1	1	1	1	0	0	0	0	0	0	0	0	0	0	0	0	1	0	0
720		52	0	0	0	0	1	0	2	4	2	2		0	0	0	1	0	0	2	9		0	0	0	0	0	0	0	0	0	0	0	0	0	0	0	0	0	0	0	0	0	0	0	0	0	0	1
721		26	0	1	0	0	0	0	2	6	2	3		0	0	0	0	0	1	4	1		1	1	0	0	1	1	0	1	1	1	1	1	0	0	0	0	0	1	0	1	0	1	0	0	0	0	0
722		69	0	0	0	0	0	1	1	3	2	4		1	0	1	0	0	0	2	9		0	0	0	0	0	1	0	0	1	0	0	0	0	0	0	0	0	0	0	0	0	0	0	0	0	0	0
723		26	0	1	0	0	0	0	2	6	1	3		0	0	0	0	0	1	5	3		0	1	0	0	0	1	0	0	0	0	0	1	0	0	0	0	0	0	0	0	0	0	0	0	1	0	0
724		30	0	0	1	0	0	0	2	7	2	4		1	0	0	1	0	0	14	4		0	1	1	0	0	1	0	1	0	1	0	1	0	0	0	0	0	0	0	0	1	0	0	0	0	0	0
725		32	0	0	1	0	0	0	2	7	1	3		0	0	0	0	1	0	17	1		1	1	1	0	1	0	1	1	1	1	1	1	1	1	1	1	0	0	0	0	0	0	0	0	1	1	0
726		44	0	0	0	1	0	0	2	5	2	3		1	0	1	1	0	0	7	1		0	1	0	1	1	0	1	0	0	0	0	0	0	0	0	0	0	0	0	1	0	0	0	0	0	0	0
727		27	0	1	0	0	0	0	1	8	1	1		0	0	0	0	0	1	12	6		0	0	0	0	0	1	0	1	1	1	1	1	0	0	0	0	0	0	0	0	0	0	0	0	0	0	0
728		50	0	0	0	0	1	0	2	4	2	2		0	0	0	0	0	1	2	9		1	0	1	0	0	0	0	1	1	0	0	0	0	0	0	0	0	0	0	0	0	0	0	0	0	0	0
729		52	0	0	0	0	1	0	1	6	2	3		0	1	0	0	0	0	4	1		1	1	1	1	0	1	0	0	1	0	1	1	0	0	0	0	0	0	0	0	1	0	0	0	0	0	0
730		44	0	0	0	1	0	0	2	5	3	3		1	0	1	0	0	0	16	1		0	0	0	0	0	0	0	0	0	0	0	0	0	0	0	0	0	0	0	0	0	0	0	0	0	0	1
731		26	0	1	0	0	0	0	2	5	2	2		0	0	0	0	0	1	17	1		1	1	1	1	1	1	0	1	0	1	1	1	0	1	0	0	1	1	1	0	1	1	1	0	1	1	0
732		38	0	0	1	0	0	0	2	6	2	3		0	0	1	1	0	0	17	3		1	1	1	1	0	1	0	1	1	1	0	1	0	0	0	0	0	0	0	1	1	1	0	0	1	0	0
733		34	0	0	1	0	0	0	2	3	1	1		0	0	0	0	0	1	7	1		0	0	0	0	0	0	0	0	0	0	0	0	0	0	0	0	0	0	0	0	0	0	0	0	0	0	1
734		55	0	0	0	0	1	0	2	6	2	2		0	0	0	0	0	1	5	1		0	1	1	0	1	0	0	1	0	0	1	1	0	0	0	0	0	1	1	1	1	1	0	0	1	1	0
735		47	0	0	0	1	0	0	1	6	2	3		1	0	0	1	0	0	4	1		0	0	0	0	0	0	0	0	0	0	0	0	0	0	0	0	0	0	0	0	0	0	0	0	0	0	1
736		58	0	0	0	0	1	0	2	5	3	3		0	1	0	0	0	0	2	9		1	0	1	0	1	0	1	1	0	0	0	0	0	0	0	0	0	0	0	0	0	0	1	0	0	0	0
737		28	0	1	0	0	0	0	1	7	1	3		0	0	0	0	1	0	5	1		1	1	1	0	0	1	0	0	1	1	0	1	0	0	0	0	0	0	0	0	0	0	0	0	0	0	0
738		49	0	0	0	1	0	0	1	6	2	3		1	0	0	1	0	0	4	1		0	0	0	0	0	0	1	0	1	0	0	0	0	0	0	0	0	0	0	0	0	0	0	0	0	0	0
739		64	0	0	0	0	0	1	2	3	2	3		0	1	0	0	0	0	2	9		0	0	0	0	0	0	0	1	0	0	0	0	0	0	0	0	0	0	0	0	0	0	0	0	0	0	0
740		28	0	1	0	0	0	0	2	2	1	3		0	0	0	1	0	0	12	6		0	0	0	0	1	0	1	0	0	0	1	0	0	0	0	0	1	0	0	0	0	0	0	0	0	1	0
741		48	0	0	0	1	0	0	1	6	2	3		1	0	0	0	0	0	3	3		0	0	0	0	0	0	0	0	0	0	0	0	0	0	0	0	0	0	0	0	0	0	0	0	0	0	1
742		27	0	1	0	0	0	0	2	2	1	3		0	1	1	0	1	0	12	6		0	0	0	0	0	0	0	0	0	0	0	0	0	0	0	0	0	0	0	0	0	0	0	0	0	0	1
743		58	0	0	0	0	1	0	1	5	2	2		0	0	0	1	1	0	13	9		0	0	0	0	1	1	0	0	0	0	0	0	1	0	0	1	0	0	0	0	0	0	0	0	1	1	0
744		26	0	1	0	0	0	0	2	8	1	1		0	0	0	0	0	1	12	7		0	0	0	0	0	0	0	0	0	0	0	0	0	0	0	0	0	0	0	0	0	0	0	0	0	0	1
745		26	0	1	0	0	0	0	2	6	2	3		1	0	0	1	0	0	4	1		0	0	1	0	0	0	1	1	1	1	1	1	0	0	0	0	0	0	1	0	0	0	0	0	0	0	0
746		54	0	0	0	0	1	0	1	5	3	1		0	1	0	0	0	0	4	4		0	1	0	0	0	0	0	1	0	0	0	1	0	0	0	0	0	0	0	0	0	0	0	0	0	0	0
747		35	0	0	1	0	0	0	1	6	2	3		1	0	0	0	0	0	7	4		1	1	1	1	1	0	1	0	0	0	0	1	0	0	0	0	0	0	0	1	0	1	0	0	1	1	0
748		33	0	0	1	0	0	0	2	7	2	3		1	0	1	1	0	0	4	3		1	0	1	0	0	0	1	1	1	1	0	0	0	0	0	0	0	0	0	0	0	0	0	0	1	0	0
749		60	0	0	0	0	0	1	2	4	2	2		0	0	0	1	0	0	2	9		0	1	0	1	1	0	0	0	0	1	1	0	0	0	0	0	0	0	0	1	0	0	1	0	1	1	0
750		39	0	0	1	0	0	0	2	7	2	3		1	0	0	0	0	0	5	1		0	1	0	1	0	1	0	0	0	0	0	0	0	0	0	0	0	0	0	1	0	0	0	0	0	0	0
751		45	0	0	0	1	0	0	2	4	2	2		0	0	0	0	0	1	2	9		1	0	0	0	0	1	0	1	0	1	0	0	0	0	0	0	0	0	0	0	0	0	0	0	0	0	0
752		59	0	0	0	0	1	0	2	4	2	2		0	0	0	0	0	1	2	9		1	0	0	0	0	0	0	1	1	1	0	0	0	0	0	0	0	0	0	0	0	0	0	0	0	0	0
753		36	0	0	1	0	0	0	2	6	2	3		1	0	0	0	0	0	6	1		1	1	0	0	0	0	1	0	1	0	0	0	0	0	0	0	0	0	0	0	0	0	0	0	0	0	0
754		48	0	0	0	1	0	0	1	3	1	4		0	0	0	1	0	0	1	9		0	0	0	0	0	0	0	1	0	0	0	0	0	0	0	0	0	0	0	0	0	0	0	0	0	0	0
755		58	0	0	0	0	1	0	1	6	2	2		0	0	0	1	0	0	2	1		1	1	0	0	0	1	0	0	0	0	0	0	0	0	0	0	0	0	0	0	0	0	0	0	0	0	0
756		32	0	0	1	0	0	0	2	6	2	2		0	0	0	0	0	1	4	1		0	1	0	0	0	0	0	0	0	0	0	0	0	0	0	0	0	0	0	0	0	1	0	0	0	0	0
757		71	0	0	0	0	0	1	1	4	2	2		0	0	0	0	0	1	2	5		0	0	0	0	0	0	0	0	0	0	0	0	0	0	0	0	0	0	0	0	0	0	0	0	0	0	1
758		58	0	0	0	0	1	0	1	5	2	2		0	0	0	1	0	0	1	9		0	0	0	0	0	0	0	0	0	0	0	0	0	0	0	0	0	0	0	0	0	0	0	0	0	0	1
759		32	0	0	1	0	0	0	2	6	2	3		1	0	0	1	0	0	4	1		1	1	1	1	1	0	1	1	1	1	0	1	0	0	0	0	0	0	0	0	1	1	0	0	1	1	0
760		35	0	0	1	0	0	0	2	6	2	2		0	0	0	0	0	1	14	1		0	0	1	0	1	0	0	1	1	1	0	1	0	0	0	0	0	0	0	0	1	0	0	0	0	1	0
761		21	1	0	0	0	0	0	1	5	1	3		1	0	0	0	0	0	1	7		0	0	0	0	0	0	0	0	0	0	0	1	0	0	0	0	0	0	0	0	0	0	0	0	0	0	0
762		70	0	0	0	0	0	1	2	2	2	2		0	0	0	0	0	1	2	2		0	1	0	0	1	0	0	0	0	0	0	1	0	0	0	0	0	0	0	0	0	0	0	0	0	0	0
763		35	0	0	1	0	0	0	2	5	2	3		1	0	0	0	0	0	4	5		1	0	1	1	0	1	0	0	1	0	1	0	1	1	1	0	0	0	0	0	1	1	0	0	1	0	0
764		32	0	0	1	0	0	0	1	6	2	2		1	0	0	0	0	0	4	1		0	1	0	1	0	1	0	0	0	0	0	0	0	0	0	0	0	0	0	1	0	1	0	0	0	1	0
765		23	0	1	0	0	0	0	1	6	1	3		0	0	0	1	0	0	12	6		0	0	0	0	0	0	0	0	0	0	0	0	0	0	0	0	0	0	0	0	0	0	0	0	0	0	1
766		59	0	0	0	0	1	0	2	4	2	3		0	0	0	1	0	0	13	9		1	0	1	0	1	0	1	0	0	0	0	0	0	0	0	0	0	0	0	0	1	0	0	0	0	0	0
767		45	0	0	0	1	0	0	1	6	2	3		0	0	1	0	0	0	7	1		0	0	0	0	0	0	0	0	0	0	0	0	0	0	0	0	0	0	0	0	0	0	0	0	0	0	1
768		40	0	0	0	1	0	0	1	7	2	3		1	1	1	1	0	0	5	5		0	0	0	0	0	0	1	0	1	0	0	0	0	0	0	0	0	0	0	0	0	0	0	0	0	0	0
769		49	0	0	0	1	0	0	1	5	2	3		1	0	0	0	0	0	7	9		0	0	0	0	0	0	1	1	0	0	0	0	0	0	0	0	0	0	0	0	0	1	0	0	0	0	0
770		55	0	0	0	0	1	0	1	5	2	2		0	0	0	1	0	0	2	9		1	0	0	0	1	1	0	0	0	0	0	0	0	0	0	0	0	0	0	0	0	0	0	0	0	0	0
771		35	0	0	1	0	0	0	1	6	2	3		1	0	0	0	0	0	14	9		0	0	0	0	0	0	0	0	1	1	0	0	0	0	0	0	0	0	0	0	0	0	0	0	1	1	0
772		37	0	0	1	0	0	0	1	7	2	3		1	0	0	0	1	0	5	1		0	0	0	0	0	0	1	0	0	0	0	0	0	0	0	0	0	0	0	0	1	0	0	0	0	0	0
773		34	0	0	1	0	0	0	2	6	2	2		0	0	0	0	0	1	6	1		1	0	0	0	0	0	0	1	1	1	0	0	0	0	0	0	0	0	0	0	0	0	0	0	0	0	0
774		44	0	0	0	1	0	0	1	6	2	3		0	0	0	0	0	1	5	5		1	0	1	1	1	0	0	0	1	1	1	0	0	0	1	0	0	0	0	0	0	0	0	0	1	1	0
775		39	0	0	1	0	0	0	1	5	2	3		1	0	1	0	0	0	14	5		1	1	0	0	0	0	1	0	0	0	0	0	0	0	0	0	0	0	0	1	0	1	0	0	0	0	0
776		59	0	0	0	0	1	0	1	3	2	3		0	0	0	1	0	0	2	9		1	0	1	0	0	1	0	0	0	0	0	0	0	0	0	0	0	0	0	0	0	0	0	0	0	0	0
777		48	0	0	0	1	0	0	2	3	2	3		0	1	0	1	0	0	17	9		0	0	0	0	0	0	0	0	0	0	0	0	0	0	0	0	0	0	0	0	0	0	0	0	0	0	1
778		20	1	0	0	0	0	0	1	6	1	3		0	0	0	0	0	1	12	6		0	1	1	0	1	0	0	0	0	1	0	0	0	0	0	1	0	0	0	1	0	0	0	0	0	0	0
779		18	1	0	0	0	0	0	1	6	1	3		1	0	0	1	0	0	14	5		0	0	0	0	0	0	0	0	0	0	0	0	0	0	0	0	0	0	0	0	0	0	0	0	0	0	1
780		59	0	0	0	0	1	0	1	4	2	3		0	0	0	0	1	0	3	4		0	0	0	0	0	0	0	0	0	0	0	0	0	0	0	0	0	0	0	0	0	0	0	0	0	0	1
781		28	0	1	0	0	0	0	1	4	2	2		0	0	0	0	0	1	1	9		0	0	0	0	0	0	1	1	0	1	0	1	0	0	0	0	0	0	0	0	0	0	0	0	0	0	0
782		20	1	0	0	0	0	0	2	6	1	3		1	0	0	1	0	0	12	7		0	0	0	0	0	0	0	0	0	0	0	0	0	0	0	0	0	0	0	0	0	0	0	0	0	0	1
783		20	1	0	0	0	0	0	1	5	1	3		0	0	0	1	0	0	12	6		0	0	0	0	0	0	0	0	0	0	0	0	0	0	0	0	0	0	0	0	0	0	0	0	0	0	1
784		30	0	0	1	0	0	0	2	7	2	2		0	0	0	0	0	1	4	1		0	1	0	0	0	0	1	1	0	0	0	0	0	0	0	0	0	0	0	0	1	0	1	0	1	0	0
785		54	0	0	0	0	1	0	2	6	2	1		0	0	0	0	0	1	14	1		0	0	0	0	0	0	0	0	0	0	0	0	0	0	0	0	0	0	0	0	0	0	0	0	0	0	1
786		30	0	0	1	0	0	0	1	5	1	1		0	0	0	0	0	1	1	1		1	1	1	1	1	0	1	0	1	0	1	0	1	0	0	0	0	0	1	0	1	0	1	0	1	0	0
787		33	0	0	1	0	0	0	1	6	1	3		0	0	0	1	0	0	3	1		0	0	0	0	0	0	0	0	0	0	0	0	0	0	0	0	0	0	0	0	0	0	0	0	0	0	1
788		26	0	1	0	0	0	0	1	6	1	3		1	0	0	1	0	0	4	1		0	0	0	0	0	0	0	0	0	0	0	0	0	0	0	0	0	0	0	0	0	0	0	0	0	0	1
789		19	1	0	0	0	0	0	1	4	1	3		0	0	0	0	0	1	12	7		0	0	0	0	0	0	0	0	0	0	0	0	0	0	0	0	0	0	0	0	0	0	0	0	0	0	1
790		23	0	1	0	0	0	0	1	7	1	2		0	0	0	1	0	0	4	1		1	0	0	0	0	0	0	0	1	0	0	1	0	0	0	1	0	0	0	0	0	0	0	0	0	0	0
791		32	0	0	1	0	0	0	1	4	2	3		1	0	0	0	0	0	3	3		0	0	0	0	0	0	0	0	0	0	0	0	0	0	0	0	0	0	0	0	0	0	0	0	0	0	1
792		25	0	1	0	0	0	0	1	6	2	3		0	0	1	0	0	0	5	4		0	0	0	0	0	0	0	0	0	0	0	0	0	0	0	0	1	0	1	0	0	0	0	0	0	0	0
793		26	0	1	0	0	0	0	2	5	2	3		1	0	0	0	0	0	7	1		0	1	1	0	0	0	0	1	0	0	0	0	0	0	0	0	0	0	0	0	0	0	0	0	0	0	0
794		32	0	0	1	0	0	0	2	7	1	2		0	0	0	1	0	0	4	3		0	0	0	0	0	0	0	0	0	0	0	0	0	0	0	0	0	0	0	0	0	0	0	0	0	0	1
795		23	0	1	0	0	0	0	1	5	1	3		0	0	0	1	0	0	3	5		1	0	1	0	0	0	1	1	0	1	1	0	0	0	0	0	0	0	0	0	0	0	0	0	0	0	0
796		27	0	1	0	0	0	0	1	6	2	3		0	0	0	1	0	0	5	3		1	1	0	0	1	0	1	1	1	0	1	1	0	0	0	0	0	0	0	0	0	1	0	0	0	0	0
797		33	0	0	1	0	0	0	1	7	2	2		0	0	0	0	0	1	4	1		0	0	0	0	0	0	0	0	0	0	0	0	0	0	0	0	0	0	0	0	0	0	0	0	0	0	1
798		28	0	1	0	0	0	0	1	5	1	3		0	0	0	1	0	0	6	1		0	0	0	0	0	0	0	0	0	0	0	0	0	0	0	0	0	0	0	0	0	0	0	0	0	0	1
799		32	0	0	1	0	0	0	1	6	2	3		1	0	0	0	0	0	5	3		0	0	0	0	0	0	0	0	0	0	0	0	0	0	0	0	0	0	0	0	0	0	0	0	0	0	1
800		24	0	1	0	0	0	0	2	6	1	1		0	0	0	1	0	1	4	1		0	0	0	0	0	1	0	0	0	0	0	0	0	0	0	0	0	0	0	0	0	0	0	0	0	0	0
801		32	0	0	1	0	0	0	1	6	2	4		1	0	1	1	1	0	5	1		1	0	0	0	0	0	1	1	0	1	0	1	0	0	0	0	0	0	0	0	0	0	0	0	0	0	0
802		42	0	0	0	1	0	0	1	6	2	3		1	0	0	0	0	0	9	1		0	0	0	0	0	0	0	0	0	0	0	0	0	0	0	0	0	0	0	0	0	0	0	0	0	0	1
803		28	0	1	0	0	0	0	2	6	1	2		0	0	0	0	0	1	5	3		0	1	0	0	0	0	0	1	1	1	1	1	0	0	0	0	0	0	0	1	0	1	0	0	1	0	0
804		20	1	0	0	0	0	0	2	6	1	3		1	1	1	1	1	1	15	1		0	0	0	0	0	0	0	0	0	0	0	0	0	0	0	0	0	0	0	0	0	0	0	0	0	0	1
805		35	0	0	1	0	0	0	1	5	1	1		0	0	0	1	0	0	5	5		1	0	0	0	1	0	1	0	0	0	0	1	1	0	1	1	0	0	0	0	0	0	0	0	0	0	0
806		35	0	0	1	0	0	0	2	7	2	2		1	0	0	0	0	0	6	1		1	1	1	1	1	0	1	1	1	1	1	1	0	0	0	0	0	1	0	1	1	1	1	0	0	0	0
807		29	0	1	0	0	0	0	1	7	2	3		1	0	0	0	0	0	5	1		0	0	0	0	0	0	0	0	0	0	0	0	0	0	0	0	0	0	0	0	0	0	0	0	0	0	1
808		29	0	1	0	0	0	0	2	6	1	3		0	0	0	1	0	0	17	3		0	0	0	0	0	0	0	1	0	0	0	0	0	1	0	0	0	0	0	0	0	0	0	0	0	0	0
809		38	0	0	1	0	0	0	1	7	2	3		1	0	0	1	0	0	5	3		1	0	1	0	0	1	1	1	0	0	0	0	0	0	0	0	0	0	0	0	1	0	0	0	0	0	0
810		36	0	0	1	0	0	0	1	5	2	3		1	1	1	1	0	0	16	2		0	0	0	0	0	0	0	0	0	0	0	0	0	0	0	0	0	0	0	0	0	0	0	0	0	0	1
811		33	0	0	1	0	0	0	1	6	2	3		0	0	0	1	0	0	5	1		0	0	0	0	0	0	0	1	1	0	0	0	0	0	0	0	0	0	0	0	0	0	0	0	0	0	0
812		25	0	1	0	0	0	0	1	6	2	2		0	0	0	1	0	0	5	3		0	0	0	0	1	1	0	0	1	1	0	0	0	0	0	0	0	0	0	0	1	0	0	0	0	0	0
813		41	0	0	0	1	0	0	1	6	2	3		0	1	0	0	0	0	4	1		1	1	1	1	0	0	1	0	0	0	0	0	0	0	0	0	0	0	0	0	0	0	0	0	0	0	0
814		25	0	1	0	0	0	0	1	7	1	3		0	0	0	1	0	0	5	1		0	0	1	0	0	0	0	0	0	0	0	0	0	0	0	0	0	0	0	0	0	0	0	0	0	0	0
815		29	0	1	0	0	0	0	1	7	2	2		0	0	0	0	0	1	4	1		1	1	1	1	1	1	0	1	1	1	1	1	0	0	0	0	1	0	1	0	0	1	0	0	1	1	0
816		19	1	0	0	0	0	0	1	6	1	3		0	0	0	0	0	1	17	1		1	1	1	1	1	1	0	1	1	1	1	1	1	1	0	0	0	0	0	1	1	1	0	0	0	0	0
817		31	0	0	1	0	0	0	1	6	1	3		0	0	0	1	0	0	4	1		1	1	1	1	0	0	1	1	1	1	0	1	1	1	1	1	0	0	0	0	0	0	0	0	0	0	0
818		25	0	1	0	0	0	0	1	7	1	1		0	0	0	0	0	1	4	1		0	0	0	0	0	0	0	0	0	0	0	0	0	0	0	0	0	0	0	0	0	0	0	0	0	0	1
819		36	0	0	1	0	0	0	2	6	2	2		0	0	0	0	0	1	6	1		1	1	0	0	0	0	0	1	0	1	0	1	0	0	0	0	0	0	0	0	0	0	0	0	0	0	0
820		27	0	1	0	0	0	0	1	6	1	1		0	0	0	0	0	1	5	1		0	0	0	0	0	0	0	0	0	0	0	0	0	0	0	0	0	0	0	0	0	0	0	0	0	0	1
821		23	0	1	0	0	0	0	1	5	1	2		0	0	0	0	0	1	4	1		0	0	0	0	0	0	0	0	0	0	0	0	0	0	0	0	0	0	0	0	0	0	0	0	0	0	1
822		43	0	0	0	1	0	0	1	7	2	3		1	0	0	1	0	0	4	1		0	0	0	0	0	1	0	1	0	0	1	1	0	0	0	0	0	0	0	0	0	0	0	0	0	0	0
823		38	0	0	1	0	0	0	2	7	1	1		0	0	0	0	0	1	5	3		1	1	0	1	0	0	1	1	0	1	1	1	0	0	0	0	0	0	0	1	0	1	1	0	0	0	0
824		20	1	0	0	0	0	0	1	6	1	3		0	1	0	0	0	0	12	6		1	0	1	0	0	1	1	1	1	1	1	0	0	0	0	0	0	0	0	1	1	0	0	0	1	1	0
825		53	0	0	0	0	1	0	2	5	2	2		0	0	0	0	0	1	2	9		0	0	0	0	0	0	1	1	1	1	1	1	0	0	0	0	0	0	0	0	0	0	0	0	0	0	0
826		36	0	0	1	0	0	0	1	6	2	2		0	0	1	0	0	0	5	1		0	0	0	0	0	0	0	0	0	0	0	0	0	0	0	0	0	0	0	1	0	0	0	0	0	0	0
827		28	0	1	0	0	0	0	2	6	2	2		0	0	0	0	0	1	17	1		1	1	1	1	1	0	1	1	1	1	1	1	0	0	0	0	0	1	1	1	1	0	1	0	0	0	0
828		42	0	0	0	1	0	0	1	7	2	2		1	0	0	0	0	0	4	3		0	0	0	0	0	0	0	0	0	0	0	0	0	0	0	0	0	0	0	0	0	0	0	0	0	0	1
829		29	0	1	0	0	0	0	1	4	1	3		0	0	0	1	0	0	9	2		0	0	0	0	1	0	0	0	0	1	0	0	0	0	0	0	0	0	0	0	0	0	0	0	0	0	0
830		26	0	1	0	0	0	0	2	6	2	2		0	0	0	0	0	1	5	3		0	1	0	1	0	1	0	1	0	1	0	1	0	0	0	0	0	0	0	1	0	1	0	0	0	1	0
831		46	0	0	0	1	0	0	1	6	2	2		0	1	0	0	0	1	5	4		0	0	0	0	0	0	0	1	0	0	0	0	0	0	0	0	0	0	0	0	0	1	0	0	0	0	0
832		26	0	1	0	0	0	0	1	7	2	2		0	0	0	0	0	1	7	1		1	1	1	1	1	0	1	1	1	0	0	1	1	0	0	0	1	0	0	0	0	1	0	0	0	0	0
833		43	0	0	0	1	0	0	2	7	1	2		0	0	0	1	0	0	5	3		1	1	1	0	0	0	1	1	0	0	0	1	0	0	1	0	0	0	0	0	1	1	0	0	0	0	0
834		30	0	0	1	0	0	0	2	6	2	2		0	0	0	0	0	1	5	1		1	1	1	0	0	0	1	1	1	1	1	0	0	0	0	0	0	0	0	0	0	0	0	0	0	0	0
835		33	0	0	1	0	0	0	2	6	2	3		1	0	0	0	0	0	3	3		1	1	0	0	0	0	0	1	1	1	0	0	0	0	0	0	0	0	0	1	0	1	0	0	0	0	0
836		24	0	1	0	0	0	0	1	7	1	3		0	0	0	0	1	0	12	6		0	0	0	0	0	0	0	0	0	1	1	0	0	0	0	0	0	0	0	0	0	0	0	0	0	0	0
837		45	0	0	0	1	0	0	1	7	2	2		1	0	0	0	0	0	6	1		0	0	0	1	0	0	1	1	0	0	0	0	0	0	0	0	0	0	0	0	0	0	0	0	0	0	0
838		33	0	0	1	0	0	0	1	7	1	2		0	0	0	0	0	1	7	1		0	0	0	0	0	0	0	0	0	0	0	0	0	0	0	0	0	0	0	0	0	0	0	0	0	0	1
839		35	0	0	1	0	0	0	1	6	1	3		0	0	0	1	0	0	4	1		0	0	0	0	0	0	0	0	0	0	0	0	0	0	0	0	0	0	0	0	0	0	0	0	0	0	1
840		32	0	0	1	0	0	0	2	6	2	3		1	0	0	1	0	0	6	1		0	1	0	0	0	1	0	1	0	0	0	1	0	0	0	0	0	0	0	0	1	0	0	0	0	0	0
841		44	0	0	0	1	0	0	1	6	2	3		1	0	0	1	0	0	4	1		1	1	0	0	0	0	1	1	0	1	1	1	1	0	0	0	0	0	1	1	0	1	0	0	0	0	0
842		37	0	0	1	0	0	0	1	5	2	3		1	0	0	0	0	0	3	4		0	1	0	1	0	0	1	1	1	1	1	1	1	1	1	1	0	0	0	0	0	0	1	0	1	0	0
843		20	1	0	0	0	0	0	1	5	1	4		0	0	0	0	0	1	5	4		0	0	0	0	0	0	0	0	0	0	1	0	0	0	0	0	0	0	0	0	0	0	0	0	0	0	0
844		30	0	0	1	0	0	0	1	6	1	1		0	0	0	0	0	1	7	1		1	1	1	1	1	1	0	1	1	1	1	0	1	1	1	0	0	0	0	0	1	1	0	0	0	0	0
845		35	0	0	1	0	0	0	1	6	2	3		1	0	0	1	0	0	5	1		1	1	1	0	1	1	0	1	1	1	1	1	1	0	0	0	0	0	0	0	0	0	0	1	1	0	0
846		25	0	1	0	0	0	0	1	7	1	2		0	0	0	1	0	0	12	2		0	0	0	0	1	0	1	0	1	0	1	0	0	0	0	0	0	0	0	0	1	0	1	0	1	0	0
847		28	0	1	0	0	0	0	2	6	1	2		0	0	0	0	0	1	3	3		0	0	0	0	0	0	0	1	0	0	0	0	0	0	0	0	0	0	0	0	0	0	0	0	0	0	0
848		34	0	0	1	0	0	0	2	6	2	3		1	0	0	0	0	0	5	3		0	0	0	0	0	0	0	0	0	0	0	0	0	0	0	0	0	0	0	0	0	0	0	0	0	0	1
849		28	0	1	0	0	0	0	1	6	2	3		0	1	1	1	0	0	5	2		1	0	1	0	0	0	1	0	0	1	0	1	0	0	0	0	0	0	0	0	0	0	0	0	0	0	0
850		25	0	1	0	0	0	0	2	6	1	3		0	0	0	1	0	0	5	1		1	1	1	1	0	1	0	1	1	1	1	1	0	0	0	0	0	0	0	0	1	0	0	0	0	0	0
851		25	0	1	0	0	0	0	2	5	2	2		0	0	0	0	0	1	3	5		1	0	1	1	0	0	1	1	0	1	0	1	0	1	0	1	0	0	0	0	0	0	0	0	1	1	0
852		30	0	0	1	0	0	0	1	6	1	2		0	0	0	1	0	0	12	6		0	0	0	0	0	0	0	0	1	0	0	0	0	0	0	0	0	0	0	0	0	0	0	0	0	0	0
853		30	0	0	1	0	0	0	1	6	2	1		0	0	0	0	0	1	5	1		0	0	0	0	0	0	0	0	0	0	0	0	0	0	0	0	0	0	0	0	0	0	0	0	0	0	1
854		40	0	0	0	1	0	0	1	6	2	3		1	0	0	0	0	0	17	1		1	0	0	0	1	0	1	1	1	1	1	1	0	0	0	0	0	0	0	0	0	0	0	0	0	0	0
855		30	0	0	1	0	0	0	1	6	1	3		0	0	0	1	0	0	3	3		1	0	0	1	0	0	1	1	1	1	1	1	1	0	1	1	0	0	0	0	0	1	0	0	1	1	0
856		32	0	0	1	0	0	0	1	6	2	3		0	0	1	0	0	0	5	1		0	0	0	0	0	0	0	0	1	0	0	1	0	1	0	0	0	0	0	0	0	0	0	0	0	0	0
857		34	0	0	1	0	0	0	2	6	2	4		1	0	1	1	0	0	7	3		1	1	1	1	1	0	1	1	1	1	1	1	0	0	0	0	0	0	0	0	0	1	0	0	0	0	0
858		30	0	0	1	0	0	0	1	5	2	2		1	0	0	0	0	0	3	3		0	1	0	0	0	0	0	0	0	0	0	0	0	0	0	0	0	0	0	0	0	0	0	0	0	0	0
859		30	0	0	1	0	0	0	1	6	2	3		0	0	0	1	0	0	5	1		1	1	0	0	0	1	0	1	0	1	0	0	1	0	1	0	0	0	0	0	1	0	0	0	0	0	0
860		39	0	0	1	0	0	0	1	4	2	4		1	0	1	1	0	0	16	9		0	0	0	0	0	0	0	0	0	0	0	0	0	0	0	0	0	0	0	0	0	0	0	0	0	0	1
861		29	0	1	0	0	0	0	1	6	1	1		0	0	0	0	0	1	7	1		1	1	1	1	1	0	1	1	1	1	1	1	1	0	0	0	0	1	0	1	0	1	1	0	1	1	0
862		35	0	0	1	0	0	0	2	7	2	2		1	0	0	1	0	0	14	1		0	0	0	0	0	0	0	1	0	0	0	0	0	0	0	0	0	0	0	0	0	0	0	0	1	1	0
863		30	0	0	1	0	0	0	2	6	2	1		0	0	0	0	0	1	17	2		1	1	1	1	1	0	1	1	1	1	1	1	0	0	0	0	0	1	1	1	0	1	0	0	0	0	0
864		29	0	1	0	0	0	0	2	6	2	3		1	0	0	0	0	0	4	5		1	1	1	0	1	0	0	1	1	1	0	1	1	0	1	1	1	0	0	1	1	1	0	0	0	1	0
865		29	0	1	0	0	0	0	1	7	2	3		1	0	0	1	0	0	4	1		0	0	0	0	0	0	0	0	0	0	0	0	0	0	0	0	0	0	0	0	0	0	0	0	0	0	1
866		26	0	1	0	0	0	0	1	5	1	3		0	0	0	1	0	0	17	1		0	0	1	0	1	1	0	1	0	1	0	0	0	0	0	0	0	0	0	0	0	0	0	0	1	1	0
867		27	0	1	0	0	0	0	1	6	1	3		0	0	0	1	0	0	4	1		1	1	0	1	0	0	1	1	1	1	0	1	0	0	0	1	0	0	0	0	1	1	0	0	0	0	0
868		40	0	0	0	1	0	0	1	6	2	3		0	1	0	1	0	0	6	4		0	1	0	0	0	1	0	1	0	0	0	0	0	0	0	0	0	0	0	0	0	0	0	0	0	0	0
869		35	0	0	1	0	0	0	1	6	2	3		1	0	0	1	0	0	5	1		0	0	0	0	0	0	1	1	0	0	0	0	0	0	0	0	0	0	0	0	0	0	0	0	0	0	0
870		39	0	0	1	0	0	0	1	7	2	3		1	0	0	1	0	0	5	1		1	1	0	1	0	0	1	1	1	1	1	1	0	0	0	0	0	0	0	0	0	1	0	0	1	0	0
871		28	0	1	0	0	0	0	1	6	2	2		0	0	0	0	0	1	6	1		1	1	1	1	0	1	0	1	1	1	1	1	0	0	0	0	0	0	0	1	0	1	0	0	0	0	0
872		42	0	0	0	1	0	0	2	7	2	3		1	0	0	0	0	0	6	3		0	1	0	0	0	0	0	1	0	0	0	1	0	0	0	0	0	0	0	0	0	0	0	0	0	0	0
873		27	0	1	0	0	0	0	1	6	2	2		0	0	0	0	0	1	5	1		1	1	0	1	0	0	1	1	1	0	1	1	0	0	0	0	0	0	0	0	0	0	0	0	1	1	0
874		42	0	0	0	1	0	0	1	6	2	3		1	0	0	0	0	0	1	3		0	1	1	1	0	0	0	1	0	0	1	1	0	0	0	0	1	0	0	1	1	1	0	0	0	0	0
875		25	0	1	0	0	0	0	1	5	1	1		0	0	0	0	0	1	5	1		1	1	1	1	0	1	0	1	1	0	1	1	0	0	0	0	0	0	0	0	1	0	0	0	0	0	0
876		28	0	1	0	0	0	0	1	6	1	3		0	0	0	1	0	0	1	2		0	0	0	0	0	0	0	0	0	0	0	0	0	0	0	0	0	0	0	0	0	0	0	0	0	0	1
877		36	0	0	1	0	0	0	1	7	1	2		0	0	0	0	0	1	5	1		1	1	1	1	0	0	1	1	0	0	0	1	0	0	0	0	0	0	0	0	0	0	0	0	0	0	0
878		25	0	1	0	0	0	0	2	6	2	3		1	0	0	1	0	0	5	1		0	0	0	0	0	0	0	0	1	0	0	0	1	0	0	0	0	0	0	1	0	0	0	0	0	0	0
879		28	0	1	0	0	0	0	1	6	1	3		0	0	0	0	0	1	5	1		1	0	1	0	1	0	1	0	1	0	1	0	1	0	1	0	0	0	0	0	0	0	0	0	0	0	0
880		39	0	0	1	0	0	0	1	7	2	3		1	0	1	1	0	0	4	1		0	1	1	1	0	0	0	0	0	0	0	0	0	0	0	0	0	0	0	0	0	1	0	0	0	0	0
881		19	1	0	0	0	0	0	2	1	3	4		0	0	0	0	0	1	1	9		0	0	0	0	0	0	0	0	0	0	0	0	0	0	0	0	0	0	0	0	0	0	0	0	0	0	1
882		36	0	0	1	0	0	0	2	5	1	2		0	0	0	1	0	0	6	3		1	0	1	0	0	1	0	1	1	1	0	1	1	0	1	0	0	0	0	0	0	0	0	0	0	0	0
883		29	0	1	0	0	0	0	1	8	1	2		0	0	0	0	0	1	12	7		1	1	1	1	0	1	0	1	0	0	0	0	0	0	0	0	0	0	0	0	0	0	0	0	0	0	0
884		18	1	0	0	0	0	0	1	6	1	4		1	0	1	0	0	0	12	6		1	0	1	0	1	0	1	0	1	0	1	0	1	0	0	0	0	0	0	0	0	0	0	0	0	0	0
885		39	0	0	1	0	0	0	2	6	2	3		1	0	0	1	0	0	7	1		0	0	0	0	0	0	0	1	1	0	0	0	0	0	0	0	0	0	0	0	0	0	0	0	0	0	0
886		48	0	0	0	1	0	0	2	6	2	3		0	1	0	1	0	0	5	1		0	0	0	0	0	0	0	0	0	0	0	0	0	0	0	0	0	0	0	0	0	0	0	0	0	0	1
887		37	0	0	1	0	0	0	1	6	2	2		0	0	0	0	0	1	5	1		1	0	1	0	0	0	1	0	1	0	0	0	0	0	0	0	0	0	0	0	0	0	0	0	0	0	0
888		33	0	0	1	0	0	0	1	3	2	3		1	0	0	0	0	0	8	9		0	0	0	0	0	0	1	1	0	0	0	0	0	0	0	0	0	0	0	0	0	0	0	0	0	0	0
889		53	0	0	0	0	1	0	1	5	2	3		0	1	0	0	0	0	3	3		0	1	0	0	0	0	0	1	0	1	0	1	0	0	0	0	0	0	1	1	0	0	0	0	0	0	0
890		39	0	0	1	0	0	0	2	6	2	2		1	0	0	0	0	0	3	4		0	1	1	1	1	0	0	1	0	1	1	1	1	0	0	0	0	0	0	0	1	0	0	0	1	1	0
891		33	0	0	1	0	0	0	1	5	2	3		0	0	1	0	0	0	5	1		0	1	0	0	0	0	0	1	0	0	0	1	0	0	0	0	0	0	0	1	0	0	0	0	0	0	0
892		28	0	1	0	0	0	0	2	6	1	2		0	0	0	1	0	0	7	1		0	0	0	0	0	0	0	0	0	0	0	0	0	0	0	0	0	0	0	0	0	0	0	0	0	0	1
893		35	0	0	1	0	0	0	1	6	2	3		1	0	1	0	0	0	9	2		0	0	0	0	0	0	0	0	0	0	1	1	0	0	0	0	0	0	0	0	1	0	0	0	0	0	0
894		39	0	0	1	0	0	0	1	7	2	3		1	0	0	0	0	0	5	1		1	0	1	0	0	0	0	1	1	1	0	0	0	0	0	0	0	0	0	0	1	0	0	0	0	0	0
895		42	0	0	0	1	0	0	2	8	2	3		1	0	1	1	0	0	4	1		1	1	0	0	0	0	0	0	0	0	0	0	0	0	0	0	0	0	0	0	1	0	0	0	0	0	0
896		44	0	0	0	1	0	0	1	7	2	3		0	0	1	0	0	0	9	1		0	0	0	0	0	0	0	0	0	0	0	0	0	0	0	0	0	0	0	0	0	0	0	0	0	0	1
897		23	0	1	0	0	0	0	1	5	1	3		1	0	0	0	0	0	6	1		0	1	1	0	0	1	0	1	1	1	1	1	0	0	0	0	0	0	0	0	1	0	0	0	0	0	0
898		40	0	0	0	1	0	0	2	3	3	2		0	0	0	0	0	1	7	1		0	0	1	0	0	0	0	1	1	0	1	1	0	0	0	0	0	1	0	1	1	0	0	0	0	1	0
899		29	0	1	0	0	0	0	1	6	2	2		0	0	0	0	0	1	7	1		1	1	1	1	1	0	1	1	1	1	1	1	1	0	0	0	0	1	1	1	1	1	0	0	1	1	0
900		30	0	0	1	0	0	0	2	5	2	3		1	0	0	1	0	0	1	9		0	0	0	0	0	0	0	1	0	1	0	1	0	0	0	0	0	0	0	0	0	0	0	0	0	0	0
901		46	0	0	0	1	0	0	1	6	2	3		1	1	0	0	0	0	4	3		0	0	0	0	0	0	0	0	0	0	0	0	0	0	0	0	0	0	0	0	0	0	0	0	0	0	1
902		36	0	0	1	0	0	0	1	4	2	2		0	0	0	0	0	1	9	2		0	0	0	0	0	0	0	0	0	0	0	0	0	0	0	0	0	0	0	0	0	0	0	0	0	0	1
903		37	0	0	1	0	0	0	1	6	2	3		1	1	0	1	0	0	6	1		1	1	1	1	1	0	1	1	1	1	1	1	1	1	0	0	0	0	0	0	1	0	0	0	0	0	0
904		43	0	0	0	1	0	0	2	5	2	3		1	0	0	0	0	0	7	1		0	0	1	0	0	1	0	1	0	0	0	0	0	0	0	0	0	0	0	0	0	0	0	0	0	0	0
905		28	0	1	0	0	0	0	1	5	2	2		0	0	0	0	0	1	7	1		0	0	0	0	0	1	0	1	0	1	0	1	0	0	0	0	0	0	0	0	0	0	0	0	0	0	0
906		35	0	0	1	0	0	0	1	6	2	3		1	0	0	0	0	0	7	1		0	0	0	1	0	0	1	1	0	1	1	1	0	0	0	0	0	0	0	1	0	1	0	0	1	1	0
907		34	0	0	1	0	0	0	1	6	2	2		1	0	0	0	0	0	7	4		1	1	1	1	0	0	1	1	1	1	1	1	0	0	0	0	0	0	0	0	0	0	0	0	0	0	0
908		45	0	0	0	1	0	0	1	6	2	3		0	1	0	1	0	0	5	1		1	1	0	1	1	0	1	1	1	1	0	0	0	0	1	0	0	0	0	1	0	0	0	0	0	0	0
909		26	0	1	0	0	0	0	1	7	1	2		0	0	0	1	1	0	5	1		0	0	0	0	0	0	1	1	0	1	0	1	0	0	0	0	0	0	0	0	1	0	0	0	0	0	0
910		43	0	0	0	1	0	0	1	6	2	2		1	0	0	0	0	0	4	1		0	1	0	1	0	0	0	0	1	0	0	0	0	0	0	0	0	0	0	0	1	1	0	0	0	0	0
911		39	0	0	1	0	0	0	1	7	2	3		1	0	0	1	0	0	5	1		0	1	0	0	0	0	1	0	1	1	1	1	0	0	0	0	0	0	0	0	0	0	0	0	0	0	0
912		42	0	0	0	1	0	0	2	6	2	3		0	0	1	1	0	0	4	1		1	1	1	0	1	0	1	1	1	1	0	1	0	0	0	0	0	0	0	0	1	1	0	0	0	0	0
913		40	0	0	0	1	0	0	2	4	2	2		1	1	1	1	1	1	3	1		1	0	1	0	1	0	0	0	0	0	0	0	0	0	0	0	0	0	0	1	0	1	0	0	0	0	0
914		36	0	0	1	0	0	0	1	6	2	3		1	0	0	0	0	0	6	1		0	0	0	1	0	1	0	1	0	0	0	1	0	0	0	0	0	0	0	0	1	0	0	0	0	0	0
915		40	0	0	0	1	0	0	2	5	2	2		1	0	0	0	0	0	17	1		1	0	1	1	0	0	1	1	1	1	1	0	1	0	0	0	0	0	0	0	0	1	1	0	0	0	0
916		31	0	0	1	0	0	0	1	6	2	2		0	0	0	0	0	1	5	3		1	1	1	1	0	0	1	1	1	1	1	0	0	0	0	0	0	0	0	0	0	0	0	0	0	0	0
917		39	0	0	1	0	0	0	2	7	2	3		1	0	1	0	0	0	3	3		0	0	0	1	0	1	0	1	1	1	0	1	0	0	0	0	0	0	0	0	0	0	0	0	0	0	0
918		43	0	0	0	1	0	0	1	6	2	3		1	0	0	0	0	0	7	2		1	1	1	0	1	0	1	1	1	1	0	1	0	0	0	0	0	0	0	0	0	0	0	0	0	0	0
919		50	0	0	0	0	1	0	2	5	2	3		0	0	0	1	0	0	7	9		0	0	1	0	1	0	1	0	1	0	0	0	0	0	0	0	0	0	0	0	1	0	0	0	0	0	0
920		34	0	0	1	0	0	0	1	5	1	1		0	0	0	1	0	0	17	1		0	0	0	0	0	0	0	0	0	0	0	0	0	0	0	0	0	0	0	0	0	0	0	0	0	0	1
921		43	0	0	0	1	0	0	2	7	2	3		1	0	1	1	0	0	7	3		0	0	0	0	0	0	0	0	0	0	0	0	0	0	0	0	0	0	0	0	1	0	0	0	0	0	0
922		26	0	1	0	0	0	0	1	7	2	3		1	0	0	0	0	0	5	1		0	0	0	0	0	1	0	0	0	1	1	1	0	0	0	0	0	0	0	0	0	1	0	0	0	0	0
923		28	0	1	0	0	0	0	2	5	1	3		0	0	0	1	0	0	17	1		0	0	0	0	0	0	1	1	1	1	1	0	0	0	0	0	0	0	0	0	0	0	0	0	0	0	0
924		22	0	1	0	0	0	0	1	6	4	3		0	0	0	1	0	0	14	5		0	0	0	0	0	0	0	0	0	0	0	0	0	0	0	0	0	0	0	0	0	0	0	0	0	0	1
925		39	0	0	1	0	0	0	2	6	1	3		0	0	0	0	1	0	5	1		1	1	1	1	1	0	1	1	1	1	1	1	0	0	0	0	0	0	0	0	0	0	0	0	0	0	0
926		41	0	0	0	1	0	0	1	7	2	3		1	0	0	0	0	0	4	1		0	0	0	0	0	0	0	0	0	0	0	0	0	0	0	0	0	0	0	0	0	0	0	0	0	0	1
927		19	1	0	0	0	0	0	1	6	1	1		0	0	0	0	0	1	12	6		0	0	0	0	0	0	0	0	0	0	0	0	0	0	0	0	0	0	0	0	0	0	0	0	0	0	1
928		32	0	0	1	0	0	0	1	8	2	3		1	0	0	0	0	0	6	1		0	1	1	0	0	1	0	1	0	0	0	0	0	0	0	0	0	0	0	0	0	0	0	0	0	0	0
929		31	0	0	1	0	0	0	1	6	2	3		1	0	0	1	0	0	5	1		1	0	1	0	0	0	1	1	1	1	0	0	0	0	0	0	0	0	0	0	0	0	0	0	0	0	0
930		41	0	0	0	1	0	0	1	6	2	3		0	0	1	0	0	0	7	1		1	0	0	0	0	0	1	0	1	0	1	0	0	0	0	0	0	0	0	0	1	0	0	0	0	0	0
931		40	0	0	0	1	0	0	1	7	2	2		1	0	0	0	0	0	4	1		1	1	0	1	1	0	1	1	1	1	1	0	0	0	0	0	0	0	0	0	0	0	0	0	0	0	0
932		18	1	0	0	0	0	0	1	6	1	3		1	1	1	1	1	0	12	8		0	0	0	0	0	0	0	0	0	0	0	0	0	0	0	0	0	0	0	0	0	0	0	0	0	0	1
933		33	0	0	1	0	0	0	2	6	1	2		0	0	0	1	0	0	4	1		0	0	0	0	0	0	0	0	0	0	0	0	0	0	0	0	0	0	0	0	0	0	0	0	0	0	1
934		39	0	0	1	0	0	0	1	6	2	3		1	0	0	0	0	0	5	1		1	1	1	0	0	0	1	1	1	1	0	0	0	1	0	0	0	0	0	0	0	0	0	0	0	0	0
935		24	0	1	0	0	0	0	2	7	1	3		0	1	0	0	0	0	12	3		1	0	1	0	0	0	1	1	1	1	1	0	0	0	0	0	0	0	1	1	1	1	0	0	0	0	0
936		42	0	0	0	1	0	0	1	6	2	3		1	0	0	1	0	0	5	1		1	1	1	1	0	0	1	1	1	1	0	1	0	0	0	0	0	0	0	0	0	0	0	0	0	0	0
937		24	0	1	0	0	0	0	1	5	1	2		0	0	0	0	0	1	16	1		0	0	0	0	0	0	1	1	1	1	1	1	0	0	0	0	0	0	0	0	1	0	0	0	0	0	0
938		39	0	0	1	0	0	0	2	5	2	3		1	0	0	0	0	0	3	4		1	1	1	0	0	1	0	1	1	0	0	0	0	0	0	0	1	0	1	0	0	0	0	0	0	0	0
939		19	1	0	0	0	0	0	2	6	1	2		0	0	0	1	0	0	12	6		0	0	1	0	1	0	0	0	1	1	1	0	0	0	0	0	0	1	0	1	0	1	0	0	0	0	0
940		44	0	0	0	1	0	0	1	6	3	3		0	0	0	0	0	1	5	1		0	1	0	0	0	0	0	1	1	0	0	0	0	0	0	0	0	0	0	1	1	0	0	0	0	0	0
941		47	0	0	0	1	0	0	2	5	3	2		0	1	0	0	0	0	3	9		0	1	0	1	1	1	1	1	1	1	1	1	0	0	0	0	0	0	0	1	1	1	0	0	1	1	0
942		25	0	1	0	0	0	0	1	6	1	2		0	1	0	0	0	0	5	1		1	1	1	0	0	0	0	0	0	1	0	0	0	0	0	0	0	0	0	0	0	0	0	0	0	0	0
943		49	0	0	0	1	0	0	1	7	2	3		1	0	0	0	0	0	9	3		1	0	1	0	0	1	0	0	0	0	0	0	0	0	0	0	0	0	0	0	0	0	0	0	0	0	0
944		41	0	0	0	1	0	0	1	6	2	3		1	0	0	1	0	0	6	3		0	1	0	1	0	0	0	0	1	0	0	0	0	0	0	0	0	0	0	0	0	0	0	0	0	0	0
945		25	0	1	0	0	0	0	2	7	2	3		1	0	0	0	0	0	7	1		0	0	0	0	0	0	1	0	1	0	1	0	1	0	1	0	0	0	0	0	0	0	0	0	1	0	0
946		30	0	0	1	0	0	0	1	5	1	3		0	0	0	0	0	1	5	1		1	0	0	1	1	0	1	1	0	0	0	0	0	0	0	0	0	0	1	1	0	0	0	0	1	1	0
947		41	0	0	0	1	0	0	1	8	2	4		1	0	1	1	1	0	4	1		0	0	0	0	0	0	0	0	0	0	0	0	0	0	0	0	0	0	0	0	0	0	0	0	0	0	1
948		52	0	0	0	0	1	0	1	4	3	2		0	0	0	0	1	0	16	3		0	1	0	0	1	0	1	1	0	1	0	1	0	0	0	0	0	0	0	0	0	0	0	0	1	1	0
949		27	0	1	0	0	0	0	1	6	1	3		0	0	0	1	0	0	4	1		1	1	0	0	0	0	1	0	0	0	0	0	0	0	0	0	0	0	0	0	0	0	0	0	0	0	0
950		28	0	1	0	0	0	0	1	6	2	1		0	0	0	0	0	1	14	9		1	1	1	1	0	1	1	1	1	1	1	1	0	0	0	0	0	0	0	0	0	0	0	0	0	0	0
951		38	0	0	1	0	0	0	1	6	2	3		1	0	0	0	0	0	14	1		0	0	0	0	0	0	0	1	0	1	0	0	0	0	0	0	0	0	0	0	0	0	0	0	0	0	0
952		23	0	1	0	0	0	0	1	6	1	1		0	0	0	0	0	1	12	7		1	0	0	0	1	0	0	0	0	0	0	0	0	0	0	0	0	0	0	0	0	0	0	0	0	0	0
953		25	0	1	0	0	0	0	1	5	1	2		0	0	0	1	0	0	3	3		0	0	0	0	0	0	0	0	0	0	1	1	0	0	0	0	0	0	0	0	0	0	0	0	0	0	0
954		27	0	1	0	0	0	0	2	6	1	1		0	0	0	0	0	1	17	3		1	1	1	0	0	0	1	1	1	1	1	1	0	0	0	0	0	0	0	0	1	0	0	0	0	0	0
955		29	0	1	0	0	0	0	2	6	2	2		0	0	0	0	0	1	5	1		1	1	1	1	1	0	1	0	0	1	1	1	0	0	0	0	0	0	0	0	0	0	0	0	1	1	0
956		28	0	1	0	0	0	0	1	5	1	2		0	0	0	1	0	0	9	4		0	1	1	1	0	0	0	1	1	1	1	1	0	0	1	0	0	0	0	1	0	0	0	0	1	1	0
957		34	0	0	1	0	0	0	1	6	2	2		0	0	0	0	0	1	14	1		1	1	1	1	0	0	1	1	1	1	1	1	0	0	0	0	0	0	0	0	0	0	0	0	0	0	0
958		33	0	0	1	0	0	0	2	7	2	4		1	0	0	0	1	0	5	1		1	1	1	1	1	0	1	1	1	1	1	1	1	1	1	0	0	0	0	1	1	0	0	0	1	1	0
959		25	0	1	0	0	0	0	2	5	1	3		0	0	0	1	0	0	7	1		1	1	1	1	1	1	0	1	1	1	1	1	0	0	0	0	1	0	0	1	1	1	0	0	1	1	0
960		31	0	0	1	0	0	0	2	7	2	3		1	0	0	1	0	0	17	1		0	0	0	0	0	1	0	0	0	0	0	0	0	0	0	0	0	0	0	0	0	0	0	0	0	0	0
961		25	0	1	0	0	0	0	2	5	1	3		0	0	0	1	0	0	17	5		1	1	0	0	0	1	0	1	0	1	0	0	0	0	0	0	0	0	0	0	0	0	0	0	0	0	0
962		30	0	0	1	0	0	0	2	6	2	2		0	0	0	0	0	1	4	1		0	0	0	0	0	0	0	0	0	0	0	0	0	0	0	0	0	0	0	0	0	0	0	0	0	0	1
963		23	0	1	0	0	0	0	2	7	1	3		1	0	1	0	0	0	12	6		0	0	0	0	0	0	0	0	0	0	0	0	0	0	0	0	0	0	0	0	0	0	0	0	0	0	1
964		36	0	0	1	0	0	0	1	6	1	1		0	0	0	0	0	1	5	1		1	1	1	1	1	0	1	1	1	1	1	1	0	0	0	0	0	0	0	1	1	1	1	0	0	0	0
965		24	0	1	0	0	0	0	2	7	1	1		0	0	0	1	0	0	12	3		1	1	1	1	1	1	0	1	1	1	1	1	1	0	1	0	0	1	1	1	1	1	0	0	0	0	0
966		40	0	0	0	1	0	0	1	6	2	3		1	0	0	0	0	0	5	3		0	1	0	0	0	0	0	0	1	0	0	0	0	0	0	0	0	0	0	1	0	0	0	0	0	0	0
967		40	0	0	0	1	0	0	1	6	2	3		1	0	0	0	0	0	7	1		1	1	1	0	0	0	1	1	1	1	1	1	1	1	1	0	0	0	0	1	1	0	0	0	0	0	0
968		34	0	0	1	0	0	0	2	3	2	3		1	0	1	0	0	0	17	3		0	0	0	0	0	0	0	0	0	0	0	0	0	0	0	0	0	0	0	0	0	0	0	0	0	0	1
969		38	0	0	1	0	0	0	2	6	3	3		1	0	1	0	0	0	4	3		0	0	1	0	0	0	0	0	1	1	1	1	0	1	0	1	0	0	0	0	0	0	0	0	0	0	0
970		39	0	0	1	0	0	0	2	5	1	2		0	0	0	1	0	0	4	3		0	0	0	0	0	0	0	0	0	0	0	0	0	0	0	0	0	0	0	0	0	0	0	0	0	0	1
971		37	0	0	1	0	0	0	1	7	2	3		1	0	0	1	0	0	5	1		1	1	1	0	0	1	0	0	1	0	0	0	0	0	0	0	0	0	0	0	1	0	0	0	0	0	0
972		39	0	0	1	0	0	0	1	5	2	3		1	0	0	0	0	0	3	5		1	0	0	1	0	0	0	1	0	0	0	0	0	0	0	0	0	0	0	0	0	0	0	0	0	0	0
973		24	0	1	0	0	0	0	1	5	1	3		0	0	0	1	0	0	3	4		1	1	1	1	1	1	0	1	1	1	1	1	1	1	1	1	0	0	0	1	1	1	1	0	0	0	0
974		35	0	0	1	0	0	0	2	6	2	3		1	0	1	1	0	0	4	1		1	0	1	0	0	0	0	1	1	0	0	0	0	0	0	0	0	0	0	0	0	0	0	0	0	0	0
975		34	0	0	1	0	0	0	2	7	2	2		0	0	0	0	0	1	5	1		1	0	0	1	0	1	0	1	1	1	0	1	0	0	0	0	0	0	0	1	0	0	0	0	0	0	0
976		27	0	1	0	0	0	0	1	6	1	3		0	0	0	0	0	1	4	3		0	0	0	0	0	0	0	0	0	0	0	0	0	0	0	0	0	0	0	0	0	0	0	0	0	0	1
977		25	0	1	0	0	0	0	2	6	1	3		1	0	0	0	0	0	3	5		1	1	1	1	1	1	0	1	0	1	1	1	0	0	0	0	0	0	0	0	1	0	1	0	0	0	0
978		42	0	0	0	1	0	0	1	6	1	3		0	0	0	1	0	0	6	1		1	0	1	0	0	1	0	1	1	0	0	1	0	0	0	0	0	0	0	0	0	0	0	0	1	0	0
979		43	0	0	0	1	0	0	2	7	2	2		1	0	0	0	0	0	5	3		0	1	0	0	0	1	0	0	0	1	0	1	1	0	1	0	0	0	0	0	0	1	0	0	0	0	0
980		25	0	1	0	0	0	0	1	6	1	2		0	0	0	0	0	1	4	1		1	1	0	0	0	0	1	0	0	0	0	0	0	0	0	0	0	0	0	0	0	0	0	0	0	0	0
981		26	0	1	0	0	0	0	1	7	1	3		0	0	0	1	0	0	17	1		0	1	1	1	1	0	0	1	0	1	1	1	0	0	0	0	0	0	0	0	0	0	0	0	0	0	0
982		20	1	0	0	0	0	0	2	6	1	3		0	0	0	1	0	0	12	6		0	0	0	0	0	0	0	0	0	0	0	1	0	0	0	0	0	0	0	0	0	0	0	0	0	0	0
983		18	1	0	0	0	0	0	2	2	1	3		0	0	0	1	1	0	3	2		0	0	0	0	0	0	1	1	0	0	0	1	0	0	0	0	0	0	0	0	0	0	0	0	0	0	0
984		38	0	0	1	0	0	0	1	8	2	3		1	0	1	1	0	0	5	1		1	1	0	1	0	1	0	1	0	1	1	0	0	0	0	0	0	0	0	0	0	0	0	0	0	0	0
985		40	0	0	0	1	0	0	1	5	2	3		1	0	0	1	0	0	9	2		0	0	1	0	0	1	0	1	1	0	1	0	0	0	0	0	0	0	0	0	1	0	0	0	0	0	0
986		28	0	1	0	0	0	0	1	6	1	3		0	0	0	0	0	1	3	3		0	0	0	0	0	0	0	0	0	0	0	0	0	0	0	0	0	0	0	0	0	0	0	0	0	0	1
987		22	0	1	0	0	0	0	2	6	1	3		1	0	0	0	0	0	12	6		0	0	0	0	0	0	0	0	0	0	0	0	0	0	0	0	0	0	0	0	0	0	0	0	0	0	1
988		53	0	0	0	0	1	0	2	7	2	3		0	1	0	0	0	0	4	1		0	0	0	0	0	0	0	1	1	0	0	0	0	0	0	0	0	0	0	0	0	0	0	0	0	0	0
989		30	0	0	1	0	0	0	1	6	2	2		1	0	0	1	0	0	5	1		0	0	0	0	0	0	0	0	0	0	0	0	0	0	0	0	0	0	0	0	0	0	0	0	0	0	1
990		36	0	0	1	0	0	0	2	3	2	3		1	0	0	0	0	0	13	9		1	0	1	1	1	0	0	0	0	1	1	1	0	0	0	0	0	0	0	0	1	0	0	0	0	0	0
991		43	0	0	0	1	0	0	2	6	2	3		1	0	0	0	0	0	17	1		0	0	0	0	0	0	0	0	0	0	1	0	0	0	0	0	0	0	0	0	0	0	0	0	0	0	0
992		30	0	0	1	0	0	0	1	6	1	1		0	0	0	0	0	1	16	1		1	1	1	1	1	1	0	1	1	1	1	1	1	1	1	1	0	1	0	0	0	0	0	0	0	0	0
993		24	0	1	0	0	0	0	1	6	1	3		0	0	0	0	0	1	4	1		0	0	0	0	0	0	1	0	1	1	1	1	0	0	0	0	0	0	0	1	1	0	1	0	0	0	0
994		30	0	0	1	0	0	0	2	6	2	3		1	0	0	0	0	0	13	9		0	0	0	0	0	0	0	1	0	0	0	1	0	0	0	0	0	0	0	1	0	0	0	0	0	0	0
995		25	0	1	0	0	0	0	2	6	1	2		0	1	0	0	0	0	5	1		1	0	0	0	0	1	0	0	0	0	0	0	0	0	0	0	0	0	0	0	0	0	0	0	0	0	0
996		37	0	0	1	0	0	0	1	5	2	3		1	0	0	1	0	0	3	3		1	1	1	0	0	1	0	0	0	0	0	0	0	0	0	0	0	0	0	0	0	0	0	0	0	0	0
997		20	1	0	0	0	0	0	2	5	1	3		1	0	0	1	0	0	12	6		1	1	1	1	1	0	1	1	1	1	1	1	0	0	0	0	1	1	1	1	1	1	0	0	0	0	0
998		26	0	1	0	0	0	0	2	6	2	1		0	0	0	0	0	1	7	9		0	0	0	0	0	0	1	1	1	1	0	0	0	0	0	0	0	0	0	0	0	0	0	0	0	0	0
999		28	0	1	0	0	0	0	1	6	1	3		0	0	0	0	0	1	12	2		0	0	0	0	0	0	0	1	0	1	1	0	0	0	0	0	0	0	0	0	0	1	0	0	0	0	0
1000		27	0	1	0	0	0	0	1	8	1	2		0	0	0	0	0	1	17	3		0	0	0	0	0	0	1	0	0	0	0	1	1	0	0	0	0	0	0	0	0	0	0	0	0	0	0
1001		36	0	0	1	0	0	0	1	5	2	3		0	0	1	1	0	0	7	1		1	1	1	1	0	0	1	1	1	1	1	1	0	0	0	0	0	0	0	0	1	0	0	0	1	0	0
1002		38	0	0	1	0	0	0	2	5	2	2		0	0	0	0	0	1	7	1		1	0	0	0	0	0	1	1	1	1	1	1	0	0	0	0	0	0	0	0	1	0	0	0	0	1	0
1003		31	0	0	1	0	0	0	2	6	2	2		1	0	0	0	0	0	5	3		0	0	0	0	0	0	0	0	0	0	1	0	0	0	0	0	0	0	0	0	0	0	0	0	0	0	0
1004		24	0	1	0	0	0	0	2	7	1	3		0	0	0	0	0	1	12	6		1	1	0	0	0	0	1	1	1	1	1	1	0	0	0	0	0	0	0	1	1	1	0	0	0	0	0
1005		37	0	0	1	0	0	0	1	4	3	1		0	0	0	0	0	1	6	1		0	0	0	1	0	1	0	1	0	0	0	0	0	1	1	0	0	0	0	1	0	0	0	0	0	0	0
1006		38	0	0	1	0	0	0	2	6	2	3		1	0	0	0	0	0	17	1		1	1	1	0	1	0	1	1	1	1	0	1	1	1	1	1	0	1	0	0	1	0	0	0	1	1	0
1007		30	0	0	1	0	0	0	1	6	1	1		0	0	0	0	0	1	5	3		0	1	0	0	0	0	1	1	1	1	1	0	0	0	0	0	0	0	0	1	1	1	0	0	0	0	0
1008		34	0	0	1	0	0	0	1	7	2	2		0	0	0	0	1	0	16	6		0	0	0	0	0	0	0	0	1	0	0	0	0	0	0	0	0	0	0	0	0	0	0	0	0	0	0
1009		25	0	1	0	0	0	0	1	7	1	1		0	0	0	0	0	1	5	1		0	0	0	0	0	0	0	0	0	0	0	0	0	0	0	0	0	0	0	0	0	0	0	0	0	0	1
1010		30	0	0	1	0	0	0	2	6	2	3		1	0	0	0	0	0	4	1		0	0	0	0	0	1	0	1	0	0	0	1	0	0	0	0	0	0	0	0	0	0	0	0	1	0	0
1011		28	0	1	0	0	0	0	2	6	1	2		0	0	0	1	0	0	5	3		0	1	1	1	0	0	0	0	0	0	0	0	0	0	0	0	0	0	0	0	0	1	0	0	0	0	0
1012		31	0	0	1	0	0	0	1	6	2	3		1	0	0	1	0	0	16	1		1	1	1	0	0	0	1	1	0	1	1	0	0	0	0	0	0	0	0	0	1	0	0	0	0	0	0
1013		38	0	0	1	0	0	0	2	6	2	3		1	0	0	0	0	0	17	3		1	0	0	0	0	1	0	1	0	1	0	1	0	0	0	0	0	0	0	0	0	0	0	0	0	0	0
1014		19	1	0	0	0	0	0	1	6	1	3		0	0	0	0	0	1	12	8		1	0	1	0	0	0	1	1	0	0	0	0	0	0	0	0	0	0	0	0	0	0	0	0	0	0	0
1015		31	0	0	1	0	0	0	1	7	2	1		0	0	0	0	0	1	5	1		1	0	1	0	0	0	1	1	1	1	0	1	0	0	0	0	0	0	0	0	0	1	0	0	0	0	0
1016		28	0	1	0	0	0	0	1	5	1	2		0	0	0	1	0	0	7	1		0	0	0	0	1	0	0	0	0	1	0	0	0	0	0	0	0	0	0	1	1	0	0	0	0	0	0
1017		30	0	0	1	0	0	0	1	5	1	3		0	0	0	1	0	0	3	1		1	0	1	0	1	1	0	1	1	1	1	1	0	0	0	0	0	0	0	0	0	0	0	0	0	0	0
1018		36	0	0	1	0	0	0	2	5	2	3		0	0	1	1	0	0	4	1		1	1	1	1	0	1	0	1	1	1	1	0	0	0	0	0	0	0	0	1	1	1	0	0	0	0	0
1019		26	0	1	0	0	0	0	1	6	2	3		0	1	0	0	0	0	5	3		1	1	0	0	0	0	1	1	0	0	0	0	0	0	0	0	0	0	0	1	0	0	0	0	0	0	0
1020		26	0	1	0	0	0	0	2	6	1	1		1	0	0	1	0	0	5	1		0	0	0	0	0	0	0	0	0	1	1	0	0	1	0	0	0	0	0	0	0	0	0	0	0	0	0
1021		33	0	0	1	0	0	0	1	6	1	3		0	0	0	1	0	0	3	4		0	0	0	0	0	0	0	0	0	0	0	0	0	0	0	0	0	0	0	0	0	0	0	0	0	0	1
1022		36	0	0	1	0	0	0	2	6	2	3		1	0	0	1	0	0	4	1		0	1	1	1	1	1	0	1	1	1	1	1	0	1	0	0	0	0	0	0	1	0	0	0	1	1	0
1023		33	0	0	1	0	0	0	2	6	1	2		0	0	0	1	0	0	5	1		0	0	0	0	0	0	0	0	0	0	1	0	0	0	0	0	0	0	0	0	0	0	0	0	0	0	0
1024		42	0	0	0	1	0	0	2	6	2	3		1	0	0	1	0	0	6	1		0	1	1	1	0	1	0	0	0	0	0	0	0	0	0	0	0	1	0	0	0	0	0	0	0	0	0
1025		29	0	1	0	0	0	0	2	6	2	2		0	0	0	0	0	1	7	1		0	0	1	0	1	0	0	0	0	0	0	0	0	0	0	0	0	1	0	1	1	0	0	0	0	0	0
1026		36	0	0	1	0	0	0	1	5	2	3		0	0	1	1	0	0	6	1		0	0	0	0	1	0	0	0	1	1	1	1	0	0	0	0	1	1	0	0	0	0	0	0	0	0	0
1027		43	0	0	0	1	0	0	1	6	2	3		1	0	1	0	0	0	5	1		1	0	0	0	0	0	1	1	0	1	0	1	0	0	0	0	0	0	0	1	0	0	0	0	1	1	0
1028		24	0	1	0	0	0	0	1	6	1	2		0	0	0	1	0	0	12	8		1	1	1	0	0	0	0	0	0	0	0	0	0	0	0	0	0	0	0	0	1	0	0	0	0	0	0
1029		25	0	1	0	0	0	0	2	6	1	3		0	0	0	0	0	1	7	1		1	1	0	0	0	0	1	1	1	1	1	1	0	0	0	0	0	0	0	0	1	0	0	0	0	0	0
1030		28	0	1	0	0	0	0	1	5	1	3		0	0	1	1	0	0	5	3		1	0	1	0	1	0	0	0	0	0	0	0	0	0	0	0	0	0	0	0	0	0	0	0	1	0	0
1031		38	0	0	1	0	0	0	1	8	2	3		1	0	0	1	0	0	5	3		1	1	1	1	0	0	1	1	1	1	1	1	0	0	0	0	0	0	0	1	1	1	0	0	1	1	0
1032		33	0	0	1	0	0	0	2	6	1	2		0	0	0	1	0	0	6	1		0	0	0	0	0	0	1	1	1	1	1	0	0	0	1	0	0	0	0	0	1	0	0	0	0	0	0
1033		23	0	1	0	0	0	0	2	5	2	2		0	0	0	0	0	1	14	1		0	1	1	0	0	0	0	1	1	1	1	1	1	0	1	0	0	0	1	0	1	0	0	0	0	0	0
1034		36	0	0	1	0	0	0	1	6	2	3		0	0	1	0	0	0	5	1		1	0	0	0	0	0	0	0	0	0	0	0	0	0	0	0	0	0	0	0	0	0	0	0	0	0	0
1035		31	0	0	1	0	0	0	1	2	2	3		0	1	0	1	0	0	7	3		0	0	0	0	0	0	0	0	0	0	0	1	0	0	0	0	0	0	1	0	0	0	0	0	0	0	0
1036		20	1	0	0	0	0	0	2	6	1	4		0	0	0	0	0	1	12	8		1	1	1	0	1	0	1	1	1	1	1	1	1	1	1	0	1	1	0	1	1	0	1	1	0	0	0
1037		46	0	0	0	1	0	0	2	6	2	3		0	1	0	0	0	0	7	1		0	0	0	0	0	0	0	0	0	0	0	0	0	0	0	0	0	0	0	0	0	0	0	0	0	0	1
1038		45	0	0	0	1	0	0	1	6	2	3		1	0	0	0	0	0	5	1		0	0	0	0	0	0	0	0	0	0	0	0	1	0	0	0	0	0	0	0	0	0	0	0	0	0	0
1039		32	0	0	1	0	0	0	2	5	2	3		1	0	1	1	0	0	3	2		0	1	1	0	0	1	0	1	0	1	1	1	0	1	1	0	0	0	0	1	0	0	0	0	1	1	0
1040		55	0	0	0	0	1	0	2	4	2	2		0	1	1	0	0	0	2	2		1	1	1	1	0	1	0	0	0	0	0	0	0	0	0	0	0	0	0	0	0	0	0	0	0	0	0
1041		29	0	1	0	0	0	0	2	6	2	2		0	0	0	0	0	1	5	3		1	1	0	0	0	0	0	0	1	0	1	0	0	0	0	0	0	0	0	0	0	0	0	0	0	1	0
1042		30	0	0	1	0	0	0	1	6	1	2		0	0	0	0	0	1	3	3		1	0	1	0	1	0	1	0	1	0	1	0	0	0	0	0	0	1	0	0	0	0	1	0	1	0	0
1043		41	0	0	0	1	0	0	2	5	2	3		1	0	0	0	0	0	13	9		1	1	1	1	1	0	1	1	1	0	0	1	1	1	1	1	1	1	1	1	1	1	1	0	1	1	0
1044		38	0	0	1	0	0	0	1	5	2	3		1	0	0	1	0	0	5	1		1	0	1	0	1	0	1	1	1	1	1	1	1	0	0	0	0	0	0	0	0	0	0	0	0	0	0
1045		38	0	0	1	0	0	0	1	5	1	2		0	0	0	0	0	1	17	3		0	0	0	0	0	0	0	1	0	1	0	0	1	0	1	0	0	0	0	0	0	0	0	0	0	0	0
1046		30	0	0	1	0	0	0	2	5	1	3		1	0	0	0	0	0	4	5		1	1	1	1	0	1	1	0	1	1	1	1	0	0	0	0	0	0	0	0	0	0	0	0	0	0	0
1047		35	0	0	1	0	0	0	2	5	3	3		1	0	0	0	0	0	5	9		0	0	0	0	0	0	1	0	1	1	0	0	0	0	0	0	0	0	0	0	0	0	0	0	0	0	0
1048		29	0	1	0	0	0	0	1	5	1	1		0	0	0	0	0	1	1	9		1	0	1	1	0	1	0	1	1	1	1	1	0	0	0	0	0	0	0	0	1	0	0	0	0	0	0
1049		48	0	0	0	1	0	0	2	5	2	3		0	1	0	0	0	0	1	9		1	1	1	1	0	0	1	1	1	0	1	1	1	1	1	0	0	0	0	0	0	0	0	0	0	0	0
1050		26	0	1	0	0	0	0	1	4	1	4		0	0	0	0	0	1	7	1		1	0	0	0	1	1	0	1	1	1	1	1	0	1	0	1	0	0	1	1	1	0	0	0	1	0	0
1051		38	0	0	1	0	0	0	2	6	2	3		1	0	0	0	0	0	6	1		0	0	0	0	0	0	0	0	0	0	0	0	0	0	0	0	0	0	0	0	0	0	0	0	0	0	1
1052		34	0	0	1	0	0	0	2	7	1	2		0	0	0	0	0	1	4	1		0	0	0	0	0	0	0	0	0	0	0	0	0	0	0	0	0	0	0	0	0	0	0	0	0	0	1
1053		32	0	0	1	0	0	0	1	5	2	3		0	0	1	1	0	0	3	2		1	1	1	1	0	0	1	1	1	0	1	0	1	0	1	0	0	1	1	1	1	1	0	0	0	0	0
1054		28	0	1	0	0	0	0	1	3	2	3		1	0	0	1	0	0	3	9		0	0	0	0	0	0	0	0	0	0	0	0	0	0	0	0	0	0	0	0	0	0	0	0	0	0	1
1055		24	0	1	0	0	0	0	1	5	1	2		0	0	0	0	0	1	14	4		0	0	0	0	0	0	0	1	0	0	1	0	0	0	0	0	0	0	0	0	0	0	0	0	0	0	0
1056		30	0	0	1	0	0	0	2	5	2	3		0	0	0	1	0	0	6	1		1	1	1	1	0	1	0	0	0	0	0	0	0	0	0	0	0	0	0	0	0	0	0	0	0	0	0
1057		55	0	0	0	0	1	0	1	5	2	3		1	0	0	0	0	0	7	1		0	1	0	1	0	1	0	1	0	0	0	0	0	0	0	0	0	0	0	0	0	0	0	0	0	0	0
1058		31	0	0	1	0	0	0	2	5	2	3		1	0	0	1	0	0	7	1		0	0	0	0	0	0	1	1	0	1	0	0	0	0	0	0	0	0	0	0	0	0	0	0	0	0	0
1059		25	0	1	0	0	0	0	1	5	1	1		0	0	0	0	0	1	17	4		0	1	1	0	1	0	1	1	1	0	0	1	0	0	0	0	0	0	0	0	0	0	0	0	0	1	0
1060		30	0	0	1	0	0	0	2	4	2	3		0	0	0	1	0	0	7	1		0	0	1	1	0	0	1	1	1	0	0	0	0	0	0	0	0	0	0	0	0	1	0	0	0	1	0
1061		25	0	1	0	0	0	0	1	6	1	1		0	0	0	0	0	1	7	1		1	0	0	0	1	0	1	1	0	1	1	1	0	0	0	0	1	0	0	0	1	1	1	0	0	0	0
1062		43	0	0	0	1	0	0	1	6	2	3		1	0	0	0	0	0	6	1		1	1	1	0	0	0	1	1	1	1	1	1	0	0	0	0	0	0	0	0	0	0	1	0	0	0	0
1063		45	0	0	0	1	0	0	1	4	2	3		1	0	0	1	0	0	7	1		1	1	1	0	0	1	0	1	1	1	1	1	0	0	0	0	0	0	0	0	0	0	0	0	0	0	0
1064		45	0	0	0	1	0	0	2	5	2	3		0	1	0	0	0	0	7	1		1	0	0	0	0	1	0	1	1	1	1	1	0	0	0	0	0	0	0	0	0	0	0	0	0	0	0
1065		19	1	0	0	0	0	0	1	6	1	3		0	0	0	0	0	1	12	6		0	0	0	0	0	0	0	0	0	0	0	0	0	0	0	0	0	0	0	0	0	0	0	0	0	0	1
1066		29	0	1	0	0	0	0	1	6	1	2		0	0	0	1	0	1	5	1		0	0	0	0	0	0	0	0	0	0	0	0	1	0	0	0	0	0	0	1	0	0	0	0	0	0	0
1067		26	0	1	0	0	0	0	2	6	1	2		0	0	0	0	1	0	6	1		1	1	0	1	1	0	1	1	1	1	1	0	1	1	1	1	1	1	0	1	1	1	1	0	1	1	0
1068		37	0	0	1	0	0	0	1	7	2	3		1	0	0	1	0	0	4	1		0	0	1	0	0	0	0	0	0	1	1	0	0	0	0	1	1	0	0	0	0	0	0	0	0	0	0
1069		35	0	0	1	0	0	0	2	6	2	3		1	0	0	0	0	0	6	1		1	0	1	1	0	0	1	1	0	1	1	1	0	0	0	0	0	0	0	0	0	0	0	0	0	1	0
1070		32	0	0	1	0	0	0	1	5	2	3		1	0	0	1	0	0	7	2		0	0	0	0	0	1	0	1	0	0	0	0	0	0	0	0	0	0	0	0	0	0	0	0	0	0	0
1071		37	0	0	1	0	0	0	1	3	2	2		0	0	0	1	0	0	9	4		0	1	1	1	0	1	0	1	1	1	1	0	0	0	0	0	0	0	0	0	0	1	0	0	0	0	0
1072		30	0	0	1	0	0	0	1	6	2	3		1	0	0	0	0	0	3	3		0	0	0	0	0	0	0	0	0	1	1	1	0	0	0	0	0	0	0	0	0	0	0	0	0	0	0
1073		18	1	0	0	0	0	0	2	5	1	3		0	0	0	1	0	0	12	6		0	0	0	0	0	0	0	1	0	1	0	0	0	0	0	0	0	0	0	1	1	0	0	0	0	1	0
1074		26	0	1	0	0	0	0	1	6	4	3		0	1	0	1	1	0	6	5		0	0	0	0	0	0	0	0	0	0	0	0	0	1	1	0	0	0	0	0	0	0	0	0	0	0	0
1075		40	0	0	0	1	0	0	2	4	3	3		1	0	0	0	0	0	3	5		0	1	0	1	1	0	0	0	0	0	1	0	0	0	0	0	0	0	0	0	0	0	0	0	0	0	0
1076		23	0	1	0	0	0	0	2	5	1	3		1	0	0	1	0	0	9	9		1	1	0	0	0	0	1	1	0	1	1	0	0	0	0	0	1	0	0	0	1	0	0	0	0	0	0
1077		24	0	1	0	0	0	0	2	7	1	2		0	0	0	0	0	1	12	6		0	1	1	1	0	1	0	1	1	1	1	0	0	0	0	0	0	0	1	1	1	1	0	0	1	1	0
1078		24	0	1	0	0	0	0	2	7	1	2		0	0	0	0	0	1	12	7		1	1	1	1	1	0	1	1	1	1	1	1	1	1	0	1	0	1	1	1	1	1	1	0	1	0	0
1079		32	0	0	1	0	0	0	2	5	1	2		0	0	0	0	0	1	5	1		0	0	0	1	0	0	0	0	0	0	0	0	0	0	1	0	0	0	0	0	0	0	0	0	0	0	0
1080		26	0	1	0	0	0	0	2	5	1	3		0	0	1	1	0	0	4	1		0	1	0	1	0	0	0	0	0	0	0	0	0	0	0	0	0	0	0	0	0	0	0	0	0	0	0
1081		18	1	0	0	0	0	0	2	4	1	4		1	0	1	1	1	0	12	6		0	0	0	0	0	0	0	0	1	1	1	1	0	0	0	0	0	1	0	1	1	0	0	0	0	1	0
1082		33	0	0	1	0	0	0	2	6	2	3		0	0	0	1	0	0	4	3		0	0	0	0	0	0	0	0	0	0	0	0	0	0	0	0	0	0	0	0	0	0	0	0	0	0	1
1083		28	0	1	0	0	0	0	1	5	2	3		1	0	0	0	0	0	8	2		0	0	0	0	0	0	0	0	0	0	0	0	0	0	0	0	0	0	0	0	0	0	0	0	0	0	1
1084		45	0	0	0	1	0	0	2	4	2	3		0	1	0	0	0	1	6	1		0	0	0	1	0	0	0	1	0	0	0	0	0	0	0	0	0	0	0	0	0	0	0	0	0	1	0
1085		37	0	0	1	0	0	0	1	7	2	3		1	0	0	1	0	0	5	1		0	1	0	1	1	1	0	1	0	1	1	1	1	0	0	0	0	0	0	1	1	0	0	0	0	0	0
1086		32	0	0	1	0	0	0	1	6	1	2		0	0	0	0	0	1	7	1		0	0	0	0	0	0	0	0	0	0	0	0	0	0	0	0	0	0	0	0	0	0	0	0	0	0	1
1087		52	0	0	0	0	1	0	2	5	3	1		0	1	0	0	0	0	2	9		0	0	0	0	0	0	0	1	0	0	0	1	0	0	0	0	0	0	0	0	0	0	0	0	0	0	0
1088		50	0	0	0	0	1	0	2	5	2	3		1	1	1	0	0	0	2	9		0	0	0	0	0	0	0	1	0	1	0	0	0	0	0	0	0	0	0	1	0	0	0	0	0	0	0
1089		55	0	0	0	0	1	0	2	4	2	2		0	0	0	0	0	1	2	9		1	1	0	0	0	1	0	1	0	0	0	0	0	0	0	0	0	0	0	0	1	0	0	0	0	0	0
1090		45	0	0	0	1	0	0	1	6	2	3		1	0	0	1	0	0	5	1		0	0	0	0	0	0	0	0	0	0	0	0	0	0	0	0	0	0	0	0	0	0	0	0	0	0	1
1091		38	0	0	1	0	0	0	1	6	2	3		0	0	1	1	0	0	7	1		0	0	1	0	0	0	0	1	1	0	0	0	0	0	0	0	0	0	0	0	0	0	0	0	0	0	0
1092		33	0	0	1	0	0	0	2	6	1	3		0	0	0	1	0	0	4	1		1	1	1	1	1	0	1	1	1	1	1	0	0	0	0	0	0	0	1	0	0	0	0	0	0	0	0
1093		49	0	0	0	1	0	0	1	8	2	1		0	0	0	0	0	1	5	1		0	0	0	0	0	0	0	1	0	0	1	0	0	0	0	0	0	0	0	1	0	0	0	0	0	0	0
1094		28	0	1	0	0	0	0	2	6	1	2		0	0	0	1	0	0	6	1		0	0	0	0	0	0	1	1	0	1	0	1	0	0	0	0	0	0	0	0	0	1	0	0	0	0	0
1095		53	0	0	0	0	1	0	1	4	3	3		0	1	0	0	1	0	9	1		1	1	1	1	0	1	0	1	1	1	1	1	0	0	0	0	0	0	0	0	1	1	0	0	1	1	0
1096		34	0	0	1	0	0	0	2	6	2	3		1	0	0	1	1	0	4	1		0	0	0	1	0	0	0	0	0	0	0	0	0	0	0	0	0	0	0	1	0	0	0	0	0	0	0
1097		40	0	0	0	1	0	0	2	5	3	1		0	0	0	0	0	1	7	1		1	1	1	1	1	0	1	1	1	0	1	1	0	0	0	0	0	0	0	0	0	0	0	0	0	0	0
1098		46	0	0	0	1	0	0	2	6	2	2		0	1	0	0	0	0	5	1		1	1	1	1	1	1	0	1	1	1	1	1	1	1	1	0	0	0	1	0	0	0	0	0	1	1	0
1099		36	0	0	1	0	0	0	1	7	1	2		0	0	0	0	1	0	5	3		1	0	0	1	0	0	1	1	1	0	0	0	1	0	0	0	0	0	0	0	0	0	0	0	0	0	0
1100		62	0	0	0	0	0	1	2	5	2	2		0	0	0	1	0	0	2	3		0	0	0	0	0	0	0	0	0	0	0	0	1	1	0	0	0	0	0	0	1	0	0	0	0	0	0
1101		39	0	0	1	0	0	0	2	6	3	2		0	0	0	0	1	0	1	9		0	0	0	0	0	0	1	1	0	0	0	0	0	0	0	0	1	0	0	0	1	1	0	0	0	0	0
1102		23	0	1	0	0	0	0	2	5	1	1		0	0	0	0	0	1	7	1		0	0	1	0	0	0	1	0	0	0	0	0	0	0	0	0	0	0	0	0	0	0	0	0	0	0	0
1103		27	0	1	0	0	0	0	2	7	1	2		0	1	0	0	0	0	4	1		0	1	0	0	0	0	0	0	1	0	1	0	1	0	0	0	1	0	0	0	0	0	0	0	0	0	0
1104		29	0	1	0	0	0	0	1	6	2	3		1	0	0	0	0	0	4	1		0	1	0	1	0	0	0	0	0	0	0	0	0	0	0	0	0	0	0	0	1	0	1	0	0	0	0
1105		38	0	0	1	0	0	0	1	8	2	4		1	0	1	0	0	0	2	5		1	1	1	1	1	1	1	1	1	1	1	1	1	1	1	1	1	1	1	1	1	1	1	1	1	1	0
1106		36	0	0	1	0	0	0	2	6	2	4		1	0	0	1	0	0	6	1		0	0	0	0	0	0	0	0	0	1	0	0	0	0	0	0	0	0	0	1	0	0	0	0	0	0	0
1107		27	0	1	0	0	0	0	2	7	1	2		0	1	0	0	0	1	7	1		1	1	1	1	1	0	1	1	1	1	1	1	1	1	1	1	1	1	1	1	1	1	1	0	1	1	0
1108		30	0	0	1	0	0	0	2	5	2	3		1	0	0	0	0	0	4	9		1	0	0	1	1	0	1	1	1	1	0	1	0	0	0	0	0	0	0	0	1	0	0	0	0	0	0
1109		32	0	0	1	0	0	0	2	6	1	1		0	0	0	0	0	1	3	3		0	0	0	0	0	0	0	1	0	1	0	0	0	0	0	0	0	0	0	0	0	0	0	0	0	0	0
1110		44	0	0	0	1	0	0	2	6	2	3		1	0	0	0	0	0	4	1		0	1	0	0	0	0	0	1	0	0	0	0	0	0	0	0	0	0	0	0	0	0	0	0	0	0	0
1111		35	0	0	1	0	0	0	1	6	2	3		1	0	0	0	0	0	5	1		1	0	1	1	0	0	1	1	0	1	0	1	0	0	0	0	0	0	0	0	0	0	0	0	0	0	0
1112		33	0	0	1	0	0	0	1	6	2	3		1	0	1	0	0	0	9	2		1	1	1	1	0	0	1	1	1	1	1	1	0	0	1	0	0	0	0	0	1	1	0	0	0	0	0
1113		41	0	0	0	1	0	0	1	7	2	3		0	0	1	0	0	0	9	1		0	1	0	0	0	0	0	1	0	0	1	1	0	0	0	0	0	0	0	0	0	1	1	0	0	0	0
1114		24	0	1	0	0	0	0	1	6	1	3		0	0	0	0	0	1	6	3		1	1	1	0	0	1	0	1	0	0	0	0	1	0	1	0	0	0	0	0	0	0	0	0	0	0	0
1115		26	0	1	0	0	0	0	2	6	1	2		0	0	0	0	0	1	6	3		1	1	1	1	1	0	1	1	1	1	0	1	0	0	1	0	0	0	0	1	1	0	0	0	0	1	0
1116		33	0	0	1	0	0	0	2	6	2	3		1	0	0	1	0	0	7	1		1	1	1	1	0	0	1	1	1	1	1	1	0	0	0	0	0	0	0	1	0	1	1	0	1	1	0
1117		33	0	0	1	0	0	0	2	6	2	3		1	0	0	1	0	0	6	1		0	0	0	0	0	0	0	0	0	0	0	0	0	0	0	0	0	0	0	0	0	0	0	0	0	0	1
1118		40	0	0	0	1	0	0	2	7	2	2		0	0	0	0	0	1	4	1		1	0	1	1	1	0	1	0	1	1	0	1	1	0	0	0	1	0	0	0	0	1	1	0	0	0	0
1119		25	0	1	0	0	0	0	1	7	2	3		1	0	0	0	0	0	4	5		1	0	1	0	0	0	1	0	1	0	1	0	0	0	1	0	0	0	0	0	1	0	1	0	0	0	0
1120		42	0	0	0	1	0	0	1	1	4	1		0	0	0	0	0	1	3	9		0	0	0	0	0	0	0	0	0	0	0	0	0	0	0	0	0	0	0	0	0	0	0	0	0	0	1
1121		39	0	0	1	0	0	0	2	7	2	2		1	0	0	0	0	0	4	1		1	1	1	1	1	0	1	1	1	1	1	1	1	0	0	0	0	0	0	0	0	0	1	0	1	1	0
1122		49	0	0	0	1	0	0	1	5	2	3		1	0	1	1	0	0	4	4		0	0	0	0	0	0	0	0	0	0	0	0	0	0	0	0	0	0	0	0	0	0	0	0	0	0	1
1123		29	0	1	0	0	0	0	1	6	2	3		1	0	0	0	0	0	5	1		0	0	0	0	0	0	0	0	0	0	0	0	0	0	0	0	0	0	0	0	0	0	0	0	0	0	1
1124		26	0	1	0	0	0	0	1	6	1	2		0	0	0	0	0	1	7	2		1	1	1	1	1	0	1	1	1	1	1	1	1	0	1	0	0	1	1	1	1	1	1	0	1	0	0
1125		25	0	1	0	0	0	0	1	6	1	3		1	1	0	1	0	0	5	1		1	0	1	0	0	0	1	1	1	1	1	1	1	1	0	0	0	0	0	0	0	0	1	0	1	0	0
1126		28	0	1	0	0	0	0	1	6	1	4		0	1	0	0	0	0	17	1		0	0	0	0	0	0	0	0	0	0	0	0	0	0	0	0	0	0	0	0	0	0	0	0	0	0	1
1127		37	0	0	1	0	0	0	1	7	2	3		1	0	0	0	0	0	5	1		0	0	0	0	0	0	0	0	0	0	0	0	0	0	0	0	0	0	0	0	0	0	0	0	0	0	1
1128		28	0	1	0	0	0	0	1	4	2	3		1	1	0	1	0	0	8	2		0	0	0	1	1	0	0	1	1	0	0	0	0	1	1	0	0	1	0	1	0	0	0	0	0	0	0
1129		33	0	0	1	0	0	0	2	7	1	3		0	0	0	1	0	0	7	1		0	1	1	0	1	0	1	1	0	1	1	1	0	0	0	0	0	0	0	1	1	1	0	0	0	0	0
1130		28	0	1	0	0	0	0	1	7	1	3		0	0	0	0	0	1	4	1		0	0	0	0	0	0	0	0	0	0	0	0	0	0	0	0	0	0	0	0	1	0	0	0	0	0	0
1131		35	0	0	1	0	0	0	2	6	2	3		1	0	0	0	0	0	3	1		0	1	0	0	1	0	0	0	1	0	0	0	0	0	1	0	0	0	0	0	0	1	0	0	0	0	0
1132		30	0	0	1	0	0	0	1	7	2	3		1	0	0	1	0	0	5	1		1	1	0	0	0	0	0	0	0	0	0	0	0	0	0	0	0	0	0	0	0	0	0	0	0	0	0
1133		26	0	1	0	0	0	0	1	5	1	2		0	0	0	0	0	1	1	1		0	1	0	1	0	0	0	1	1	1	1	1	0	0	0	1	0	0	0	0	1	0	0	0	0	0	0
1134		32	0	0	1	0	0	0	1	7	2	2		0	0	0	0	0	1	4	1		0	0	0	0	0	0	0	0	0	0	0	0	0	0	0	0	0	0	0	0	0	0	0	0	0	0	1
1135		27	0	1	0	0	0	0	1	8	1	3		0	0	0	0	0	1	4	1		1	1	1	1	1	1	1	1	1	1	1	1	1	1	1	1	1	1	1	1	1	1	1	1	1	1	0
1136		30	0	0	1	0	0	0	1	7	1	1		0	0	0	0	0	1	5	1		1	1	1	0	1	1	0	1	1	1	1	1	0	0	0	0	0	0	0	1	1	1	0	0	0	0	0
1137		40	0	0	0	1	0	0	1	4	2	3		1	0	0	0	0	0	16	1		0	0	1	0	0	0	0	0	0	1	0	0	0	0	0	0	0	0	0	0	0	0	0	0	0	0	0
1138		28	0	1	0	0	0	0	2	6	2	3		0	0	0	0	1	0	14	1		1	1	1	1	1	1	1	1	1	1	1	1	1	1	1	1	0	0	0	1	1	1	0	0	1	0	0
1139		35	0	0	1	0	0	0	1	5	2	4		0	0	1	1	0	0	3	4		0	0	0	0	0	0	0	0	1	1	0	0	0	0	0	1	0	1	1	0	0	0	0	0	0	0	0
1140		27	0	1	0	0	0	0	1	4	1	3		0	0	0	1	0	0	3	2		0	0	1	0	0	0	0	0	1	0	1	0	0	0	0	0	0	0	0	0	0	0	0	0	0	0	0
1141		39	0	0	1	0	0	0	2	6	1	1		0	0	0	0	0	1	14	1		1	0	1	0	1	0	1	1	1	0	0	1	1	0	1	0	0	1	0	0	0	1	0	0	0	1	0
1142		37	0	0	1	0	0	0	2	3	2	2		0	0	0	0	0	1	17	9		1	1	1	0	1	0	0	1	1	0	1	1	1	0	0	1	0	1	0	0	0	1	0	0	0	0	0
1143		41	0	0	0	1	0	0	2	6	3	1		1	0	0	0	0	0	6	3		1	0	1	1	0	0	1	1	1	1	1	1	0	0	0	0	0	0	0	0	0	0	0	0	0	0	0
1144		30	0	0	1	0	0	0	2	7	1	1		0	0	0	0	0	1	5	1		1	1	1	1	0	1	0	1	1	1	1	1	1	0	0	0	1	0	0	1	1	0	0	0	0	0	0
1145		40	0	0	0	1	0	0	2	6	3	3		1	0	0	1	0	0	1	9		1	1	1	1	0	0	1	1	1	1	1	1	0	0	0	0	0	0	0	0	1	0	0	0	0	0	0
1146		20	1	0	0	0	0	0	2	6	1	1		0	0	0	0	0	1	3	5		0	0	0	0	0	0	0	0	0	0	0	0	0	0	0	0	0	0	0	0	0	0	0	0	0	0	1
1147		30	0	0	1	0	0	0	1	6	1	3		0	0	0	1	0	0	7	3		1	1	0	0	0	0	1	1	1	1	1	1	0	0	0	0	0	1	0	1	0	1	0	0	0	0	0
1148		38	0	0	1	0	0	0	1	6	2	3		1	0	0	1	0	0	5	1		1	1	1	1	0	1	0	1	1	1	1	1	0	0	0	1	0	0	0	0	1	1	0	0	0	0	0
1149		29	0	1	0	0	0	0	1	5	2	2		0	0	0	0	0	1	7	1		1	1	1	1	1	0	1	1	0	1	1	1	0	0	0	0	1	1	1	1	1	1	1	0	0	0	0
1150		28	0	1	0	0	0	0	2	8	1	1		0	0	0	0	0	1	12	7		1	1	1	1	1	0	1	1	1	1	1	1	0	0	0	0	1	1	0	1	1	1	0	0	0	0	0
1151		41	0	0	0	1	0	0	1	5	2	3		1	0	0	0	0	0	5	2		1	0	1	0	0	0	1	0	0	1	0	0	0	0	0	0	0	0	0	0	0	1	0	0	0	0	0
1152		36	0	0	1	0	0	0	1	5	2	3		1	0	1	1	0	0	16	9		0	0	0	0	0	0	0	0	0	0	0	0	0	0	0	0	0	0	0	0	0	0	0	0	0	0	1
1153		28	0	1	0	0	0	0	1	5	1	1		0	0	0	0	0	1	7	3		0	0	0	1	0	1	0	0	0	0	0	1	0	0	0	0	0	0	0	0	0	0	0	0	0	0	0
1154		48	0	0	0	1	0	0	2	6	2	3		0	0	0	0	0	1	7	2		1	1	1	1	0	0	1	1	1	0	0	1	0	0	0	0	0	1	1	0	0	0	0	0	0	0	0
1155		36	0	0	1	0	0	0	1	6	2	3		1	0	0	1	0	0	5	1		0	1	1	0	0	0	0	1	1	0	1	0	0	0	0	0	0	0	1	0	0	0	0	0	0	0	0
1156		33	0	0	1	0	0	0	2	5	2	2		0	0	0	1	0	0	6	1		0	0	0	0	0	0	0	0	0	0	0	0	0	0	0	0	0	0	0	0	0	0	0	0	0	0	1
1157		49	0	0	0	1	0	0	2	6	2	3		0	1	0	0	0	0	5	1		0	0	0	0	0	1	0	0	1	1	0	0	0	0	0	0	0	0	0	0	1	0	0	0	0	0	0
1158		36	0	0	1	0	0	0	1	5	3	3		0	0	1	0	1	0	3	4		0	0	0	0	1	1	0	1	0	0	0	0	0	0	0	0	0	0	0	0	0	0	0	0	0	0	0
1159		26	0	1	0	0	0	0	2	7	3	3		0	0	1	1	0	0	3	2		0	0	0	0	0	0	0	0	0	0	0	1	0	0	0	0	1	0	0	0	1	1	0	0	0	0	0
1160		35	0	0	1	0	0	0	2	6	3	3		0	0	0	1	1	0	9	5		0	0	0	0	0	0	0	0	0	1	1	0	0	0	0	0	0	0	1	0	0	1	0	0	0	0	0
1161		23	0	1	0	0	0	0	1	5	1	1		0	0	0	0	0	1	5	1		1	1	1	1	0	0	1	1	1	0	0	1	0	0	0	0	0	0	0	0	0	1	1	0	0	0	0
1162		35	0	0	1	0	0	0	2	4	1	3		0	0	0	1	0	0	12	6		0	0	0	0	0	0	0	0	0	0	1	0	0	0	0	0	0	0	0	0	1	0	0	0	0	0	0
1163		42	0	0	0	1	0	0	2	6	2	3		1	0	0	1	0	0	17	1		1	1	1	1	0	0	1	1	1	0	1	1	0	0	1	0	0	0	0	0	1	1	0	0	0	0	0
1164		34	0	0	1	0	0	0	1	6	1	3		0	0	0	1	0	0	5	1		0	0	0	0	0	0	0	1	0	0	0	0	0	0	0	0	0	0	0	0	0	0	0	0	0	0	0
1165		40	0	0	0	1	0	0	2	6	2	3		1	0	1	0	0	0	6	1		1	1	1	1	1	0	1	1	0	0	0	1	0	0	0	0	0	0	1	0	1	1	0	0	1	0	0
1166		33	0	0	1	0	0	0	1	6	2	3		1	0	0	1	0	0	4	1		0	0	0	0	0	1	0	1	0	1	0	0	0	0	0	0	0	0	0	0	0	0	0	0	0	0	0
1167		22	0	1	0	0	0	0	2	5	1	3		0	0	0	0	0	1	3	5		0	0	0	0	0	0	0	0	0	0	0	0	0	0	0	0	0	0	0	0	0	0	0	0	0	0	1
1168		26	0	1	0	0	0	0	1	6	1	1		0	0	0	0	0	1	7	1		1	0	0	0	0	0	1	0	0	1	1	1	0	0	0	0	0	1	0	1	1	1	1	0	0	0	0
1169		36	0	0	1	0	0	0	2	7	2	3		1	0	0	1	0	0	5	1		0	1	1	1	0	0	1	1	1	1	0	1	0	0	0	0	0	0	0	1	1	1	0	0	0	0	0
1170		57	0	0	0	0	1	0	1	6	2	2		0	0	0	0	0	1	4	1		0	1	0	1	0	1	0	1	0	1	1	1	0	0	0	0	0	0	0	0	0	0	0	0	0	0	0
1171		30	0	0	1	0	0	0	1	5	2	3		1	0	1	0	0	0	7	4		0	0	0	0	0	0	0	1	0	0	0	0	0	0	0	0	0	0	0	0	0	0	0	0	0	0	1
1172		36	0	0	1	0	0	0	2	7	1	3		0	0	0	0	1	0	3	3		1	1	1	1	0	1	0	1	1	1	1	1	0	0	0	0	0	0	0	1	1	1	1	0	1	1	0
1173		39	0	0	1	0	0	0	2	5	2	3		0	1	0	0	0	0	1	9		0	0	0	0	0	0	0	0	0	0	0	0	0	0	0	0	0	0	0	0	0	0	0	0	0	0	1
1174		32	0	0	1	0	0	0	1	6	2	3		0	0	0	1	0	0	5	1		0	0	0	0	0	0	0	0	0	0	0	0	0	0	0	0	0	0	0	0	0	0	0	0	0	0	1
1175		21	1	0	0	0	0	0	2	5	1	1		0	0	0	0	0	1	3	6		0	0	0	0	0	0	0	1	1	1	1	1	0	0	0	0	0	0	0	0	0	0	0	0	0	0	0
1176		35	0	0	1	0	0	0	1	4	2	3		0	0	1	0	0	0	7	4		0	0	0	1	0	0	0	0	0	0	0	0	0	0	0	0	0	0	0	0	1	0	0	0	0	1	0
1177		62	0	0	0	0	0	1	2	4	2	2		0	0	0	0	0	1	2	9		1	1	1	0	1	0	1	1	0	0	0	1	1	0	0	0	0	0	0	0	0	0	0	0	0	1	0
1178		41	0	0	0	1	0	0	2	5	2	3		0	1	0	0	1	0	1	9		0	0	0	0	0	0	0	1	0	1	0	0	0	1	0	0	0	0	0	0	0	0	0	0	0	0	0
1179		21	1	0	0	0	0	0	2	6	1	2		0	0	0	1	0	0	14	5		0	1	0	0	1	0	1	0	0	1	1	1	1	0	0	0	1	1	1	1	0	0	1	0	0	0	0
1180		36	0	0	1	0	0	0	1	5	2	3		1	0	0	1	0	0	3	1		1	1	1	1	0	1	0	1	1	1	1	1	0	0	0	0	0	0	0	1	0	1	0	0	0	0	0
1181		33	0	0	1	0	0	0	1	6	2	3		1	0	0	0	0	0	3	3		1	1	1	0	0	0	1	1	1	1	1	1	0	0	0	0	0	0	0	0	0	0	0	0	1	1	0
1182		57	0	0	0	0	1	0	1	5	2	2		0	0	1	0	0	0	14	7		0	0	0	0	1	0	0	0	0	1	0	0	0	0	0	0	0	0	0	0	0	0	0	0	0	0	0
1183		37	0	0	1	0	0	0	1	6	2	3		1	0	0	0	0	0	5	1		0	0	0	0	0	0	0	1	0	0	0	1	0	0	0	0	0	0	0	0	0	0	0	0	0	0	0
1184		46	0	0	0	1	0	0	1	4	3	2		1	0	0	0	0	0	1	9		0	0	0	0	0	0	0	0	0	0	0	0	0	0	0	0	0	0	0	0	0	0	0	0	0	0	1
1185		28	0	1	0	0	0	0	1	5	1	3		0	0	0	1	0	0	6	1		0	0	0	0	0	0	0	0	0	0	0	0	0	0	0	0	0	0	0	0	0	0	0	0	0	0	1
1186		30	0	0	1	0	0	0	2	6	2	2		0	0	0	0	0	1	17	3		1	1	1	0	0	0	1	1	1	1	0	1	0	0	0	0	0	0	0	0	1	1	0	0	1	1	0
1187		22	0	1	0	0	0	0	2	6	2	3		1	0	0	0	0	0	3	1		1	1	0	0	0	1	0	0	0	0	0	0	0	0	0	0	0	0	0	0	0	0	0	0	0	0	0
1188		37	0	0	1	0	0	0	1	6	2	3		1	0	0	0	0	0	7	3		1	1	1	1	0	1	0	1	1	1	1	1	0	0	0	0	0	0	1	0	0	0	0	0	0	0	0
1189		22	0	1	0	0	0	0	2	6	1	3		1	0	0	0	0	0	12	6		0	0	0	0	0	0	0	0	0	0	0	0	0	0	0	0	0	0	0	0	0	0	0	0	0	0	1
1190		40	0	0	0	1	0	0	2	5	2	3		1	1	1	1	0	0	3	1		0	0	0	0	0	0	0	1	1	0	0	0	0	0	0	0	0	0	0	0	0	0	0	0	0	0	0
1191		58	0	0	0	0	1	0	2	6	2	3		0	0	0	0	0	1	4	1		1	1	1	1	0	0	1	1	0	0	0	0	0	1	1	0	0	1	0	0	0	0	0	0	0	0	0
1192		27	0	1	0	0	0	0	2	5	1	3		0	0	0	1	0	0	6	1		0	0	0	0	0	0	0	0	0	0	0	0	0	0	0	0	0	0	0	0	0	0	0	0	0	0	1
1193		40	0	0	0	1	0	0	2	7	1	3		0	0	0	1	0	0	4	1		1	1	0	1	0	0	1	1	1	1	1	1	0	1	1	0	0	1	0	1	0	1	0	0	0	0	0
1194		46	0	0	0	1	0	0	1	6	2	3		0	1	0	0	0	0	6	1		0	1	1	0	0	0	1	1	0	1	1	1	0	0	0	0	1	1	0	0	0	0	0	0	1	0	0
1195		28	0	1	0	0	0	0	1	5	2	2		0	0	0	0	0	1	6	1		0	0	0	0	0	0	0	0	0	0	0	0	0	0	0	0	0	0	0	0	0	0	0	0	0	0	1
1196		43	0	0	0	1	0	0	2	7	2	3		0	1	0	1	0	0	5	3		0	1	1	0	0	1	0	1	0	1	1	1	0	0	0	0	0	0	0	0	0	1	1	0	0	0	0
1197		21	1	0	0	0	0	0	2	7	1	3		1	0	0	0	0	0	12	6		0	0	0	0	0	0	1	1	0	0	0	0	0	0	0	0	0	1	0	1	1	0	0	0	0	0	0
1198		36	0	0	1	0	0	0	1	7	2	4		0	0	1	1	0	0	4	3		1	0	1	0	1	0	1	0	1	0	0	1	0	1	0	1	0	1	0	1	0	0	0	0	0	0	0
1199		19	1	0	0	0	0	0	1	6	1	1		1	0	0	0	0	0	12	6		0	1	0	0	0	1	0	0	0	0	0	1	0	0	0	0	0	0	0	0	0	1	0	0	0	0	0
1200		46	0	0	0	1	0	0	2	5	2	2		0	0	0	0	0	1	3	3		1	1	1	0	1	0	1	1	1	1	0	0	1	1	1	0	0	0	0	0	0	1	0	0	1	1	0
1201		55	0	0	0	0	1	0	2	5	2	2		0	0	0	0	0	1	2	9		0	0	0	0	0	0	0	0	0	0	0	0	0	0	0	0	0	0	0	0	0	0	0	0	0	0	1
1202		38	0	0	1	0	0	0	2	6	2	3		1	0	0	0	0	0	13	3		0	0	0	1	0	0	0	1	0	1	1	0	0	0	1	1	0	0	0	0	0	0	0	0	0	0	0
1203		49	0	0	0	1	0	0	2	5	2	1		0	1	0	0	0	0	3	3		0	1	0	0	1	0	1	1	1	1	1	1	0	0	0	0	0	0	0	0	0	0	1	0	0	0	0
1204		35	0	0	1	0	0	0	1	7	2	3		1	0	0	0	0	0	5	1		1	1	0	0	0	0	1	1	0	1	0	1	1	0	0	0	1	1	1	1	0	1	0	0	0	0	0
1205		40	0	0	0	1	0	0	2	5	2	3		1	0	0	0	0	0	6	1		0	1	0	1	0	0	0	1	1	1	1	0	0	0	0	0	0	0	0	0	0	0	1	0	0	0	0
1206		26	0	1	0	0	0	0	2	6	1	3		0	0	0	1	0	0	6	1		0	0	0	0	0	0	0	0	0	0	0	0	0	0	0	0	0	0	0	0	0	0	0	0	0	0	1
1207		18	1	0	0	0	0	0	2	6	1	2		0	0	0	0	0	1	12	6		0	0	0	0	0	0	0	0	0	0	0	0	0	0	0	0	0	0	0	0	0	0	0	0	0	0	1
1208		32	0	0	1	0	0	0	2	6	3	3		0	0	0	1	0	0	14	1		1	1	0	1	1	1	0	1	0	1	1	0	0	0	0	0	0	0	0	1	0	0	0	0	0	0	0
1209		39	0	0	1	0	0	0	1	6	2	3		1	0	0	0	0	0	5	1		0	0	0	0	0	0	0	0	0	0	0	0	0	0	0	0	0	0	0	0	0	0	0	0	0	0	1
1210		40	0	0	0	1	0	0	1	4	1	3		0	1	0	0	0	0	17	2		1	1	1	1	0	1	0	1	1	1	1	1	0	0	0	0	0	0	0	0	0	0	0	0	0	0	0
1211		28	0	1	0	0	0	0	1	7	2	2		0	0	0	0	0	1	4	1		1	0	1	0	1	0	1	1	1	1	0	1	0	0	0	0	0	0	0	0	0	1	0	0	1	1	0
1212		73	0	0	0	0	0	1	1	3	2	2		0	0	0	0	1	0	2	9		1	1	1	1	1	0	0	0	0	1	0	0	1	0	0	0	0	0	0	0	0	0	0	0	0	0	0
1213		23	0	1	0	0	0	0	1	6	1	2		0	1	0	0	0	0	17	1		0	0	0	0	0	0	0	0	0	0	0	0	0	0	0	0	0	1	0	1	0	0	0	0	0	0	0
1214		36	0	0	1	0	0	0	2	5	1	3		0	0	0	1	0	0	4	1		1	1	1	0	1	0	1	1	1	1	0	1	0	0	0	0	0	1	0	0	1	0	0	0	1	1	0
1215		37	0	0	1	0	0	0	2	3	2	3		1	0	0	0	0	0	3	3		0	0	0	0	0	0	0	1	0	0	0	0	0	0	0	0	0	0	0	0	0	0	0	0	0	0	0
1216		22	0	1	0	0	0	0	2	4	1	1		0	0	0	0	0	1	17	9		0	0	0	0	0	0	0	0	0	0	0	0	0	0	0	0	0	0	0	0	0	0	0	0	0	0	1
1217		30	0	0	1	0	0	0	2	6	2	3		1	0	0	0	0	0	3	3		0	1	0	1	1	1	0	1	0	1	1	1	0	0	0	0	0	0	0	0	0	1	0	0	1	1	0
1218		30	0	0	1	0	0	0	2	5	1	2		0	1	0	0	0	0	7	1		0	0	0	0	0	0	0	0	0	0	0	0	0	0	0	0	0	0	0	0	0	0	0	0	0	0	1
1219		25	0	1	0	0	0	0	2	5	1	2		0	0	0	0	0	1	17	3		1	0	1	1	1	1	0	1	0	1	1	1	0	0	0	0	0	0	0	1	0	0	0	0	0	0	0
1220		36	0	0	1	0	0	0	1	6	2	1		1	0	1	0	0	0	5	4		1	1	1	1	0	0	0	1	1	1	1	1	0	0	0	0	0	0	0	0	0	0	0	0	0	0	0
1221		32	0	0	1	0	0	0	2	6	2	3		1	0	0	1	0	0	17	5		0	0	0	0	0	0	0	0	0	0	0	0	0	0	0	0	0	0	0	0	0	0	0	0	0	0	1
1222		29	0	1	0	0	0	0	1	6	2	2		0	0	0	0	0	1	5	1		1	0	1	0	0	0	0	1	1	1	1	0	0	0	0	0	0	0	0	0	0	0	0	0	0	0	0
1223		30	0	0	1	0	0	0	2	6	1	4		0	0	0	1	0	0	4	3		1	1	0	0	1	0	0	0	1	0	1	0	1	0	1	0	1	0	0	0	0	0	0	0	0	0	0
1224		27	0	1	0	0	0	0	1	6	1	2		0	0	0	0	0	1	5	3		0	1	1	0	0	0	0	1	0	0	0	0	0	0	0	0	0	0	0	0	0	0	0	0	0	0	0
1225		37	0	0	1	0	0	0	1	4	1	1		0	0	0	0	0	1	9	2		0	0	0	0	0	1	0	0	1	0	0	1	0	0	0	0	0	0	0	1	1	0	0	0	0	0	0
1226		49	0	0	0	1	0	0	1	6	2	3		1	0	1	1	0	0	16	3		1	1	0	1	0	1	0	1	0	0	0	1	1	1	0	0	0	0	0	0	1	1	0	0	0	0	0
1227		43	0	0	0	1	0	0	2	5	2	2		0	1	0	0	0	0	3	1		0	1	1	0	0	0	0	1	0	1	1	1	0	0	0	0	0	0	0	0	0	0	0	0	0	0	0
1228		34	0	0	1	0	0	0	1	5	2	3		0	0	0	1	0	0	5	1		0	0	0	1	0	0	1	0	0	0	0	1	0	0	0	0	0	0	0	0	1	0	0	0	0	1	0
1229		22	0	1	0	0	0	0	2	6	1	2		0	1	0	0	0	0	7	3		1	1	0	1	0	0	1	1	1	1	1	1	0	0	1	0	0	0	0	1	0	1	0	0	0	1	0
1230		26	0	1	0	0	0	0	1	6	1	4		0	0	0	0	0	1	5	1		1	0	0	0	0	0	1	1	1	1	1	1	0	0	0	0	0	0	0	0	0	0	0	0	0	0	0
1231		25	0	1	0	0	0	0	1	5	1	1		0	0	0	0	0	1	17	1		0	1	0	1	1	0	0	1	0	0	0	1	1	0	0	0	0	0	0	0	0	0	0	0	0	0	0
1232		53	0	0	0	0	1	0	2	6	2	2		0	0	0	0	0	1	5	3		1	1	1	0	1	0	1	1	1	0	0	1	0	0	0	0	0	1	0	0	0	0	0	0	0	0	0
1233		38	0	0	1	0	0	0	1	6	2	3		1	0	1	0	0	0	3	3		0	0	0	0	0	0	0	0	0	0	0	0	0	0	0	0	0	0	0	0	0	0	0	0	0	0	1
1234		51	0	0	0	0	1	0	2	3	2	3		0	0	1	0	0	0	2	9		0	1	1	1	1	0	1	1	0	0	0	1	0	0	0	0	0	0	0	0	0	0	0	0	0	0	0
1235		40	0	0	0	1	0	0	1	6	2	3		1	0	0	0	0	0	5	1		0	0	0	0	1	0	0	1	1	0	0	0	0	0	0	0	0	0	0	0	0	0	0	0	0	0	0
1236		37	0	0	1	0	0	0	1	5	2	3		1	0	0	0	0	0	3	4		0	0	0	0	0	0	0	0	0	0	0	0	0	0	0	0	0	0	0	0	0	0	0	0	0	0	1
1237		26	0	1	0	0	0	0	2	6	1	3		0	0	0	0	0	1	17	1		0	0	0	0	0	0	0	0	1	0	0	0	0	0	0	0	0	0	0	0	0	0	0	0	0	0	0
1238		25	0	1	0	0	0	0	1	5	1	1		0	0	0	0	0	1	1	4		0	0	0	0	0	0	0	1	1	0	0	0	0	0	0	0	0	0	0	0	0	0	0	0	0	0	0
1239		33	0	0	1	0	0	0	1	5	2	3		1	0	0	0	0	0	5	5		0	1	0	1	0	0	0	1	1	1	1	0	0	0	0	0	0	0	0	0	0	1	0	0	0	0	0
1240		42	0	0	0	1	0	0	1	5	2	4		1	0	1	1	0	0	16	9		0	0	1	0	0	0	0	0	0	0	0	0	0	0	0	0	0	0	0	0	0	0	0	0	0	0	0
1241		39	0	0	1	0	0	0	2	6	2	3		1	0	0	0	0	0	4	3		1	1	1	1	1	0	1	1	0	1	1	1	1	0	0	0	1	1	1	1	1	1	0	0	1	1	0
1242		20	1	0	0	0	0	0	1	5	1	3		1	0	0	1	0	0	12	7		0	0	0	0	0	0	0	0	0	0	0	0	0	0	0	0	0	0	0	0	0	0	0	0	0	0	1
1243		33	0	0	1	0	0	0	1	4	2	3		1	0	1	1	0	0	9	4		1	0	1	0	1	0	1	0	1	1	1	1	0	0	0	0	1	0	0	0	1	0	0	0	1	0	0
1244		42	0	0	0	1	0	0	2	7	2	3		1	0	0	1	0	0	1	9		1	1	1	1	1	0	1	0	0	0	0	0	0	0	0	0	0	0	0	0	1	1	0	0	0	1	0
1245		38	0	0	1	0	0	0	2	6	2	2		1	0	0	0	0	0	17	1		0	0	0	0	0	0	0	0	0	0	0	0	0	0	0	0	0	0	0	0	0	0	0	0	0	0	1
1246		24	0	1	0	0	0	0	2	7	1	1		0	0	0	1	0	0	12	6		0	1	0	1	0	0	0	0	0	0	0	0	0	0	1	1	0	0	0	0	0	1	0	0	0	0	0
1247		27	0	1	0	0	0	0	2	6	2	2		1	0	0	0	0	0	3	3		0	0	0	0	0	0	0	0	0	0	0	0	0	0	0	0	0	0	0	0	0	0	0	0	0	0	1
1248		33	0	0	1	0	0	0	2	7	2	3		1	0	1	0	1	0	14	1		1	1	0	1	1	1	0	1	0	0	0	0	0	0	0	0	0	0	0	0	0	1	0	0	0	0	0
1249		47	0	0	0	1	0	0	1	4	2	3		0	1	0	1	0	0	14	1		1	0	1	1	1	0	1	1	1	1	1	0	0	0	0	0	0	0	0	0	0	0	0	0	1	1	0
1250		40	0	0	0	1	0	0	1	5	2	3		1	1	1	0	0	0	16	1		1	0	1	0	0	0	1	1	1	0	0	0	0	0	0	0	0	0	0	0	0	0	0	0	0	0	0
1251		38	0	0	1	0	0	0	1	5	3	3		1	0	0	0	0	0	16	1		1	1	1	0	0	0	0	1	1	1	0	0	0	0	0	0	0	0	0	0	0	0	0	0	0	1	0
1252		26	0	1	0	0	0	0	2	6	2	3		0	1	0	0	0	0	4	1		1	1	1	1	0	1	0	1	1	1	1	1	1	1	1	1	0	1	0	1	1	0	0	0	0	0	0
1253		44	0	0	0	1	0	0	2	7	2	3		1	1	1	0	0	0	4	1		0	1	1	1	1	0	0	1	1	0	0	0	0	0	0	0	0	0	0	0	0	1	0	0	0	0	0
1254		32	0	0	1	0	0	0	1	7	2	3		1	0	0	0	0	0	5	1		0	0	0	0	0	0	0	0	0	0	1	1	0	0	0	0	0	0	0	0	0	0	0	0	0	0	0
1255		42	0	0	0	1	0	0	1	5	2	3		1	0	0	0	0	0	5	1		1	1	1	1	1	0	1	1	1	1	1	1	1	0	0	0	1	1	1	1	1	1	0	0	0	0	0
1256		25	0	1	0	0	0	0	1	6	1	1		0	0	0	0	0	1	7	3		1	1	0	0	0	0	1	1	1	0	0	0	0	0	0	0	0	0	0	0	0	0	0	0	0	0	0
1257		38	0	0	1	0	0	0	1	5	2	3		1	0	0	0	0	0	1	9		0	1	0	0	1	0	0	1	1	1	1	1	1	0	1	0	0	0	0	0	1	0	0	0	0	0	0
1258		60	0	0	0	0	0	1	1	4	2	3		0	1	0	0	0	0	8	9		0	0	1	0	0	0	0	1	0	0	1	1	0	0	0	0	0	0	0	0	0	0	0	0	0	0	0
1259		63	0	0	0	0	0	1	2	3	2	3		1	0	1	0	0	0	2	9		1	1	0	0	1	1	0	0	0	1	0	0	0	0	0	0	0	0	0	0	0	0	0	0	1	0	0
1260		32	0	0	1	0	0	0	1	4	2	3		0	0	1	0	0	0	9	1		0	0	0	0	0	0	0	0	0	0	0	0	0	0	0	0	0	0	0	0	0	0	0	0	0	0	1
1261		50	0	0	0	0	1	0	1	3	2	3		0	1	0	0	0	0	5	4		0	0	0	0	0	1	0	1	0	0	0	0	0	0	0	0	0	0	0	0	0	0	0	0	0	0	0
1262		31	0	0	1	0	0	0	2	7	1	3		0	0	0	0	0	1	7	1		0	1	0	1	0	1	0	1	1	1	1	1	0	0	1	0	0	0	0	0	0	0	0	0	0	0	0
1263		38	0	0	1	0	0	0	2	6	2	2		0	0	0	0	0	1	3	3		0	0	1	0	0	0	0	0	1	1	0	0	0	0	0	0	0	0	0	0	0	0	0	0	0	0	0
1264		34	0	0	1	0	0	0	2	5	2	3		1	0	0	0	0	0	14	3		0	0	0	0	0	0	0	0	0	0	1	0	0	0	0	0	0	0	0	0	0	0	0	0	0	0	0
1265		42	0	0	0	1	0	0	1	7	2	3		1	0	0	0	0	0	17	9		0	0	0	1	0	0	0	0	0	1	0	0	0	0	0	0	0	0	1	0	0	0	0	0	0	0	0
1266		23	0	1	0	0	0	0	2	6	2	2		0	1	0	0	0	0	3	3		1	0	1	1	1	0	1	1	1	1	1	0	1	0	0	0	1	0	0	1	1	0	1	0	1	0	0
1267		36	0	0	1	0	0	0	1	7	2	3		1	0	1	0	0	0	5	1		1	1	1	1	1	0	1	1	1	1	1	1	0	0	0	0	0	0	1	0	0	1	0	0	1	1	0
1268		50	0	0	0	0	1	0	1	6	2	2		0	0	0	0	0	1	3	3		0	1	1	0	0	0	0	1	1	1	0	0	0	0	0	0	0	0	0	0	0	0	0	0	1	0	0
1269		33	0	0	1	0	0	0	2	6	2	3		1	0	0	0	0	0	17	5		0	1	0	0	1	0	0	0	0	1	1	1	0	0	0	0	0	0	0	1	0	0	0	0	0	0	0
1270		29	0	1	0	0	0	0	2	6	1	2		0	0	0	0	0	1	3	3		1	1	1	1	0	0	1	1	1	1	0	1	0	1	0	0	0	1	0	0	1	1	0	0	1	1	0
1271		25	0	1	0	0	0	0	1	6	2	3		0	0	1	1	0	0	4	1		0	0	0	0	0	0	0	0	0	0	1	0	0	0	0	0	0	0	0	0	0	0	0	0	0	0	0
1272		35	0	0	1	0	0	0	1	6	2	3		0	0	0	0	0	1	17	1		0	1	0	1	0	0	0	0	0	1	0	1	0	0	0	0	0	0	0	1	0	0	0	0	0	0	0
1273		32	0	0	1	0	0	0	1	6	2	3		1	0	0	0	0	0	7	1		0	0	0	1	0	0	0	0	0	0	0	0	1	0	0	0	0	0	0	0	0	0	0	0	0	0	0
1274		39	0	0	1	0	0	0	1	6	2	3		1	0	0	0	0	0	5	3		1	1	0	0	0	0	0	0	0	0	0	0	0	0	0	0	0	0	0	0	0	0	0	0	0	0	0
1275		44	0	0	0	1	0	0	1	5	2	3		1	0	1	0	0	0	5	1		0	1	1	0	0	0	1	1	0	1	1	0	0	0	0	0	0	0	0	1	0	0	0	0	0	0	0
1276		37	0	0	1	0	0	0	2	4	3	3		1	0	0	0	1	0	3	4		0	0	0	0	0	0	0	0	0	1	0	0	0	0	0	0	0	0	0	0	0	0	0	0	0	0	0
1277		30	0	0	1	0	0	0	1	5	2	2		0	0	0	0	0	1	17	1		1	0	1	0	0	1	0	1	1	0	0	0	0	0	0	0	0	1	0	0	0	0	0	0	0	0	0
1278		20	1	0	0	0	0	0	2	3	1	2		0	0	0	1	0	0	1	4		0	0	0	0	0	0	1	1	1	1	1	1	0	0	0	0	0	0	0	0	0	0	0	0	0	0	0
1279		41	0	0	0	1	0	0	1	6	2	3		1	0	1	0	1	0	7	1		1	0	0	0	0	1	1	0	0	0	1	1	0	0	0	0	0	0	0	0	0	0	0	0	0	1	0
1280		30	0	0	1	0	0	0	2	5	2	3		1	0	1	0	0	0	1	9		0	0	0	0	0	0	0	1	0	1	0	0	0	0	0	0	0	0	0	1	0	0	0	0	0	0	0
1281		33	0	0	1	0	0	0	2	6	2	3		1	0	0	1	0	0	14	1		0	1	1	0	1	0	0	0	1	1	1	1	1	0	0	0	0	0	0	0	0	0	0	0	0	0	0
1282		42	0	0	0	1	0	0	2	5	2	2		0	0	1	0	0	0	4	1		0	1	0	1	0	0	0	0	0	0	0	0	0	0	0	0	0	0	0	0	0	1	0	0	0	0	0
1283		25	0	1	0	0	0	0	1	4	1	3		0	0	0	1	0	0	3	1		0	0	0	0	0	0	0	1	1	0	0	0	0	0	0	0	0	0	0	0	0	0	0	0	0	0	0
1284		24	0	1	0	0	0	0	2	5	1	2		0	0	0	0	0	1	17	1		1	0	1	0	0	0	1	1	0	1	1	0	0	0	0	1	0	0	0	1	1	0	0	0	1	0	0
1285		65	0	0	0	0	0	1	2	5	2	3		0	0	1	0	0	0	2	2		1	0	1	0	1	0	1	0	1	0	1	0	0	0	1	0	1	0	1	0	0	0	0	0	0	0	0
1286		20	1	0	0	0	0	0	2	6	1	3		0	1	0	0	0	0	12	6		0	0	0	0	0	0	0	0	0	0	0	0	0	0	0	0	0	0	0	0	0	0	0	0	0	0	1
1287		23	0	1	0	0	0	0	2	6	1	2		0	0	0	0	0	1	16	1		0	0	0	0	0	0	0	0	0	0	0	0	0	0	0	0	0	0	0	0	0	0	0	0	0	0	1
1288		21	1	0	0	0	0	0	1	6	1	3		0	0	0	0	1	0	12	6		0	1	1	0	0	0	0	1	0	1	0	1	1	0	0	0	0	0	0	1	1	0	0	0	0	0	0
1289		33	0	0	1	0	0	0	1	6	1	1		0	0	0	0	0	1	5	3		0	0	0	0	0	0	0	0	0	0	0	0	0	0	0	0	0	0	0	0	0	0	0	0	0	0	1
1290		23	0	1	0	0	0	0	1	5	1	3		0	0	0	1	0	0	3	1		0	0	0	0	0	0	0	0	0	1	0	0	0	0	0	0	0	0	0	0	0	0	0	0	0	0	0
1291		34	0	0	1	0	0	0	2	7	1	1		0	0	0	0	0	1	5	3		1	1	1	0	0	0	1	1	1	1	1	1	1	1	1	1	1	1	1	1	1	1	0	0	0	0	0
1292		30	0	0	1	0	0	0	1	5	2	3		0	0	0	1	0	0	4	1		1	1	1	1	1	0	1	1	1	1	1	1	1	1	1	0	0	1	1	1	1	1	1	0	0	0	0
1293		38	0	0	1	0	0	0	2	5	3	2		1	0	0	0	0	0	3	5		0	1	0	0	1	0	0	1	1	1	1	1	1	1	1	1	0	0	0	0	0	0	0	0	1	1	0
1294		33	0	0	1	0	0	0	2	6	1	1		0	0	0	0	0	1	7	1		0	0	0	0	0	0	0	0	0	0	0	0	0	0	0	0	0	0	0	0	0	0	0	0	0	0	1
1295		76	0	0	0	0	0	1	1	2	2	2		0	0	0	1	0	0	17	9		0	0	0	0	0	0	0	0	0	0	0	0	0	0	0	0	0	0	0	0	0	0	0	0	0	0	1
1296		43	0	0	0	1	0	0	2	6	2	3		1	0	1	0	0	1	13	3		0	1	1	1	1	0	1	1	1	1	1	1	1	1	1	1	1	1	0	1	1	1	0	0	0	1	0
1297		36	0	0	1	0	0	0	1	7	2	3		1	0	0	1	0	0	4	1		0	0	0	0	0	0	0	0	0	0	0	0	0	0	0	0	0	0	0	0	0	0	0	0	0	0	1
1298		31	0	0	1	0	0	0	1	6	2	3		1	0	1	0	0	0	3	3		0	0	1	0	0	0	1	0	0	0	0	1	0	0	0	0	0	0	0	0	0	0	0	0	0	0	0
1299		22	0	1	0	0	0	0	2	6	1	3		0	1	0	0	1	0	12	8		0	1	0	0	0	0	0	0	0	0	0	0	0	0	0	0	0	0	0	0	0	1	0	0	0	0	0
1300		20	1	0	0	0	0	0	1	6	1	3		0	0	0	0	0	1	12	6		0	0	0	0	1	0	0	1	0	0	1	1	0	0	0	0	0	0	0	0	0	0	0	0	0	0	0
1301		69	0	0	0	0	0	1	2	4	2	2		0	0	0	0	0	1	2	9		0	0	0	0	0	0	0	0	0	0	0	0	0	0	0	0	0	0	0	0	0	0	0	0	0	0	1
1302		20	1	0	0	0	0	0	2	6	1	3		1	0	0	0	0	0	12	6		0	0	0	0	0	0	0	0	0	0	0	0	0	0	0	0	0	0	0	0	0	0	0	0	0	0	1
1303		20	1	0	0	0	0	0	2	6	1	3		1	0	0	0	0	0	12	8		1	0	1	0	1	0	1	1	0	1	1	1	0	0	0	0	0	0	0	1	1	0	0	0	0	0	0
1304		21	1	0	0	0	0	0	2	6	1	4		1	1	0	1	0	0	12	6		1	0	0	0	0	0	0	1	0	0	1	1	0	0	0	0	0	0	0	0	0	0	0	0	1	1	0
1305		20	1	0	0	0	0	0	2	6	1	3		1	0	0	1	0	0	12	6		0	0	0	0	0	0	1	1	0	0	0	0	0	0	0	0	0	0	0	0	0	0	0	0	0	0	0
1306		20	1	0	0	0	0	0	2	6	1	3		0	0	0	1	0	0	12	6		0	0	0	0	0	1	0	0	1	1	1	1	0	0	0	0	0	0	0	0	0	0	0	0	0	0	0
1307		22	0	1	0	0	0	0	2	6	1	3		0	0	0	0	0	1	12	6		0	0	0	0	0	0	0	0	0	0	0	0	0	0	0	0	0	0	0	0	0	0	0	0	0	0	1
1308		20	1	0	0	0	0	0	2	6	1	3		0	0	0	0	0	1	12	6		0	0	0	0	0	0	0	0	0	0	0	1	0	0	0	0	0	0	0	0	0	0	0	0	0	0	0
1309		20	1	0	0	0	0	0	2	6	1	3		0	0	0	1	0	0	12	8		0	1	0	1	0	1	0	1	0	0	1	0	0	0	0	0	0	0	0	0	1	0	0	0	0	0	0
1310		21	1	0	0	0	0	0	2	6	1	2		0	0	0	0	0	1	12	8		0	1	1	0	0	1	0	1	0	1	0	0	0	0	0	0	0	0	1	0	1	0	0	0	0	0	0
1311		20	1	0	0	0	0	0	2	6	1	4		1	0	1	0	1	0	12	6		0	0	0	0	0	0	0	0	0	0	0	0	0	0	0	0	0	0	0	0	0	0	0	0	0	0	1
1312		28	0	1	0	0	0	0	1	6	2	3		1	0	0	0	0	0	3	4		1	0	1	1	0	0	0	0	0	0	0	0	0	0	0	0	0	0	0	0	0	0	0	0	0	0	0
1313		21	1	0	0	0	0	0	2	6	1	3		0	0	0	1	0	0	12	6		0	0	0	0	0	0	0	0	0	0	0	0	0	0	0	0	0	0	0	0	0	0	0	0	0	0	1
1314		44	0	0	0	1	0	0	1	6	2	3		1	0	1	1	1	0	5	1		0	0	0	0	0	0	0	0	0	0	1	0	0	0	0	0	0	0	0	1	1	0	0	0	0	0	0
1315		45	0	0	0	1	0	0	1	4	2	3		0	0	1	0	0	0	16	6		0	0	1	0	0	0	0	0	0	0	1	0	0	0	0	0	0	0	0	1	0	0	0	0	0	0	0
1316		19	1	0	0	0	0	0	2	6	1	3		0	1	0	1	0	0	12	6		0	0	0	0	0	0	0	0	0	0	0	0	0	0	0	0	0	0	0	0	0	0	0	0	0	0	1
1317		20	1	0	0	0	0	0	2	6	1	3		0	1	0	1	1	0	12	8		0	0	0	0	0	0	0	1	0	0	0	1	0	0	0	0	0	0	0	0	0	0	0	0	0	0	0
1318		21	1	0	0	0	0	0	2	6	1	3		0	1	0	0	1	0	12	6		0	0	0	0	0	0	0	1	0	0	0	0	0	0	0	0	0	0	0	0	0	0	0	0	0	0	0
1319		21	1	0	0	0	0	0	2	6	1	3		0	1	0	0	1	0	12	6		0	1	0	1	0	0	0	1	0	1	1	1	0	0	0	0	0	0	0	1	0	0	0	0	0	1	0
1320		29	0	1	0	0	0	0	2	6	2	3		1	0	0	1	0	0	4	1		0	0	0	1	0	0	1	1	0	0	1	0	0	0	0	0	0	0	0	0	0	0	0	0	0	0	0
1321		48	0	0	0	1	0	0	1	5	2	3		1	0	0	0	0	0	4	2		1	1	1	1	0	0	1	1	1	1	0	0	0	0	0	0	0	0	0	0	0	1	0	0	0	0	0
1322		28	0	1	0	0	0	0	1	6	2	3		1	0	0	1	0	0	4	1		0	0	0	0	0	0	1	0	1	0	0	0	0	0	0	0	0	0	0	0	0	0	0	0	0	0	0
1323		32	0	0	1	0	0	0	2	6	2	2		0	0	0	0	0	1	5	1		0	0	0	0	0	0	0	0	1	0	0	0	0	0	0	0	0	0	0	0	1	0	0	0	0	0	0
1324		60	0	0	0	0	0	1	1	3	2	2		0	0	0	1	0	0	17	9		0	0	0	0	0	0	0	0	0	0	0	0	0	0	0	0	0	0	0	0	0	0	0	0	0	0	1
1325		32	0	0	1	0	0	0	2	6	2	3		1	0	0	0	0	0	4	1		0	1	1	1	1	0	0	1	0	1	1	0	0	0	0	0	0	0	0	0	0	0	0	0	0	0	0
1326		19	1	0	0	0	0	0	2	6	1	3		0	0	0	1	1	1	12	6		0	0	0	0	0	0	0	1	1	1	1	1	0	0	0	0	0	0	0	1	0	1	1	0	0	0	0
1327		50	0	0	0	0	1	0	1	6	2	2		0	1	0	0	0	0	4	1		0	0	0	0	0	0	0	0	1	0	0	0	0	0	0	0	0	0	0	0	0	0	0	0	0	0	0
1328		52	0	0	0	0	1	0	2	6	2	1		1	0	0	0	0	1	14	9		1	1	1	0	1	1	0	1	0	0	0	1	1	1	1	0	0	1	0	1	1	0	0	0	1	1	0
1329		30	0	0	1	0	0	0	2	6	2	2		0	0	0	0	0	1	4	1		0	0	0	0	0	0	0	0	0	0	0	0	0	0	0	0	0	0	0	0	0	0	0	0	0	0	1
1330		34	0	0	1	0	0	0	1	4	1	3		0	1	0	0	0	0	1	9		1	1	1	1	0	0	1	1	0	0	0	0	0	0	0	0	0	0	0	0	0	0	0	0	0	0	0
1331		50	0	0	0	0	1	0	2	7	2	2		0	1	0	0	0	0	4	1		1	1	1	1	1	0	1	1	1	0	0	1	1	0	1	0	0	0	0	0	0	0	0	0	0	0	0
1332		44	0	0	0	1	0	0	2	6	2	3		0	0	1	0	0	0	4	1		0	1	0	0	0	0	0	1	1	1	1	1	0	0	0	0	0	0	0	0	0	0	0	0	0	0	0
[truncated: 211 more columns]
